# Supplementary material for: Deposition Velocity of PM2.5 in the Winter and Spring above Deciduous and Coniferous Forests in Beijing, China
Source: PLoS One. 2014 May 19;9(5):e97723. doi: 10.1371/journal.pone.0097723 (PMC4026521; doi:10.1371/journal.pone.0097723)
Supplement: Data S1 — is the data of meteorological data and PM2.5 concentration. This data contain seven parts: 1. meteorological data1 include temperature,humidity,wind direction,wind speed et al in different height in Olympic Forest Park. 2. meteorological data2 include temperature,humidity,wind direction,wind speed et al in different height in Jiufeng National Forest Park. 3. met data include Monin-Obucov length and friction velocity. 4. PM2.5 DATA1 is the PM2.5 concentration in winter of Jiufeng National Forest Park. 5. PM2.5 DATA2 is the PM2.5 concentration in spring of Olympic Forest Park. 6. PM2.5 DATA3 is the PM2.5 concentration in winter of Olympic Forest Park. 7. PM2.5 DATA4 is the PM2.5 concentration in spring of Jiufeng National Forest Park. (XLS) [file pone.0097723.s001.xls]

## Sheet: explaining of each tab
	The explaining of each tab.
	1.meteorological data1 include temperature,humidity,wind direction,wind speed et al in different height in Olympic Forest Park.
	2.meteorological data2 include temperature,humidity,wind direction,wind speed et al in different height in Jiufeng National Forest Park.
	3.met data include Monin-Obucov length and friction velocity.
	4.PM2.5 DATA1 is the PM2.5 concentration in winter of Jiufeng National Forest Park.
	5.PM2.5 DATA2 is the PM2.5 concentration in spring of Olympic Forest Park.
	6.PM2.5 DATA3 is the PM2.5 concentration in winter of Olympic Forest Park.
	7.PM2.5 DATA4 is the PM2.5 concentration in spring of Jiufeng National Forest Park.

## Sheet: meteorological data 1
"TIMESTAMP"	"Ta_2m_Avg"	"Ta_6m_Avg"	"Ta_9m_Avg"	"Ta_12m_Avg"	"Ta_15m_Avg"	"RH_2m_Avg"	"RH_6m_Avg"	"RH_9m_Avg"	"RH_12m_Avg"	"RH_15m_Avg"	"WS_2m"	"WS_2M_AVG"	"WD_SD2"	"wd_2m_Avg"	"WS_12m"	"WS_12M_AVG"	"WD_SD12"	"wd_12m_Avg"	"short_up_Avg"	"long_up_corr_Avg"
"TS"	"C"	"C"	"C"	"C"	"C"	"%"	"%"	"%"	"%"	"%"	"m/s"	"m/s"	"degree"	"degree"	"m/s"	"m/s"	"m/s"	"degree"	"w/m^2"	"w/m^2"
2013-02-23	0.655	2.011	2.482	2.691	2.899	29.83	27.54	25.85	26.89	24.96	0.422	1.141	269	272.2	1.517	0.266	325.8	269.7	-4.313	255.3
2013-02-23 00:30:00	-1.395	0.447	1.029	1.255	1.508	35.08	29.23	25.91	26.57	24.1	0	1.617	351.2	262	1.505	0.247	318.1	221.2	-4.029	252.4
2013-02-23 01:00:00	-2.965	-1.732	-0.976	-0.573	-0.126	38.25	33.31	29.57	29.63	26.55	0.458	1.539	354.9	225	1.261	0.141	249.3	202.9	-4.341	249.4
2013-02-23 01:30:00	-4.077	-2.796	-2.012	-1.712	-1.433	42.06	32.98	29.28	29.75	27.08	0	0.513	329.8	132.5	0	0.091	127.6	282.1	-4.096	246.4
2013-02-23 02:00:00	-4.882	-3.616	-2.514	-2.169	-1.832	43.38	33.79	30.36	31.22	28.95	0.33	0.231	181.3	157.5	0	0.172	192.8	223.6	-2.125	244.7
2013-02-23 02:30:00	-5.422	-4.045	-2.88	-2.446	-1.987	45.64	38.7	38.6	39.35	34.41	0.53	0.921	329.8	286.4	1.469	0.248	301	315.1	-1.81	244.4
2013-02-23 03:00:00	-5.798	-4.203	-3.205	-2.693	-2.457	52.09	43.98	39.07	38.71	34.19	0	1.224	331.4	246.2	1.022	0.276	233	311.4	-2.164	243.6
2013-02-23 03:30:00	-6.345	-4.944	-3.715	-3.234	-2.847	57.11	48.24	41.98	40.55	34.98	0	1.357	330.1	231.3	1.241	0.016	262	327.4	-2.137	242
2013-02-23 04:00:00	-6.852	-5.093	-3.772	-3.367	-3.09	60.39	47.82	39.33	38.58	34.65	0	1.525	326.8	235.2	1.197	0.089	238.8	326.8	-2.057	240.7
2013-02-23 04:30:00	-7.451	-5.683	-4.189	-3.74	-3.395	63.1	48.04	39.55	38.78	34.71	0	1.065	328.2	155.2	0.746	0.111	152.8	322.1	-2.413	239.6
2013-02-23 05:00:00	-7.736	-5.938	-4.697	-4.203	-3.72	59.96	47.48	40.43	39.78	35.77	0.626	0.381	354.9	96.4	0	0.034	138.8	216.2	-2.215	237.4
2013-02-23 05:30:00	-8.08	-6.652	-4.918	-4.316	-3.705	60.16	49.01	42.59	41.96	37.12	0	0.503	348.6	188	0	0.191	174.7	239.2	-1.881	236.6
2013-02-23 06:00:00	-8.57	-6.982	-5.528	-4.611	-3.627	63.81	52.33	44.71	42.24	36.78	0.418	0.204	287.6	190	0.286	0.303	274	280.6	-2.051	236
2013-02-23 06:30:00	-8.84	-7.411	-5.654	-4.933	-4.243	65.25	55.22	46.99	44.22	39.08	0	0.243	262.2	210.1	0	0.176	212.9	261.9	-2.173	234.6
2013-02-23 07:00:00	-9.23	-7.812	-5.83	-5.019	-4.489	67.09	56.96	46.71	43.42	37.39	0	0.336	238.3	206.2	0	0.127	225.8	247.6	-0.468	233.4
2013-02-23 07:30:00	-9.33	-7.78	-5.901	-5.217	-4.744	68.09	57.78	49.02	46.74	41.14	0	0.161	331.9	229.2	0.274	0.102	204.6	278.2	15.72	233.4
2013-02-23 08:00:00	-8.03	-6.457	-5.064	-4.704	-4.363	68.6	56.08	47.08	46.31	41.39	0.674	0.524	185.9	190.7	0	0.142	203.6	198.8	79.58	235.6
2013-02-23 08:30:00	-4.483	-3.186	-2.95	-1.77	-2.59	59.92	46.69	40.48	42.46	36.66	0.41	0.193	214	278.5	0	0.173	287.3	220	158.4	241.2
2013-02-23 09:00:00	-0.562	-0.742	-0.892	0.303	-0.777	32.29	32.65	30.9	35.2	30.57	1.022	0.258	352.2	147.4	1.357	0.51	29.69	164.1	242.8	248.6
2013-02-23 09:30:00	0.629	0.208	-0.082	0.967	-0.129	26.1	27.15	26.4	30.98	26.34	0.67	0.842	12.78	175.8	0.866	0.699	0.196	132.4	319.8	253.9
2013-02-23 10:00:00	2.629	2.024	1.692	2.699	1.693	21.31	22.56	21.92	26.45	21.74	1.082	0.852	224.1	176.5	1.101	0.776	225.1	185.2	389.5	259.1
2013-02-23 10:30:00	3.458	2.81	2.533	3.447	2.425	20.05	21.43	20.83	25.46	20.83	1.185	0.991	73.82	144.6	1.901	0.833	58.67	105.6	448.3	264.1
2013-02-23 11:00:00	4.738	4.001	3.697	4.175	3.473	18.69	20.24	19.71	23.24	19.86	1.205	1.335	91.6	91.2	1.557	1.023	86.4	91.2	491	268.4
2013-02-23 11:30:00	5.818	5.036	4.879	4.701	4.679	15.98	17.45	16.9	18.39	17.13	0.714	1.429	142.8	141	1.026	1.102	141.7	147.1	515.5	272.3
2013-02-23 12:00:00	6.533	5.82	5.596	5.463	5.438	16.2	17.68	17.16	18.55	17.29	0.91	1.308	129.3	137.9	1.425	0.967	126.9	135.6	536.4	276.3
2013-02-23 12:30:00	7.091	6.359	6.109	5.931	5.944	15.82	17.38	16.88	18.33	17.04	1.677	1.71	114	116.2	2.92	1.039	107.8	117.6	549.5	279.1
2013-02-23 13:00:00	8.05	7.188	6.85	6.696	6.669	14.74	16.49	16.05	17.52	16.29	2.121	1.396	85.8	128.3	1.513	1.018	64.32	97.1	551.5	281.8
2013-02-23 13:30:00	8.45	7.732	7.402	7.346	7.127	14.12	15.46	15.17	17.14	15.48	1.425	1.588	83.4	91.3	2.573	1.122	64.3	94.9	543.4	282.9
2013-02-23 14:00:00	9.12	8.35	8.12	8.8	7.86	13.56	14.52	14.31	18.72	14.66	2.197	2.195	129.3	120.1	3.024	1.315	114.6	129.5	515.9	283.5
2013-02-23 14:30:00	9.35	8.78	8.56	9.26	8.39	13.75	14.59	14.4	19.05	14.64	1.074	2.057	130.8	120	2.509	1.224	116.8	131.2	483.2	285.1
2013-02-23 15:00:00	9.83	9.38	9.18	9.87	8.92	13.34	14.06	13.63	18.18	14.18	1.189	1.908	121.2	121.4	1.933	1.131	110.7	121.5	431.5	286.6
2013-02-23 15:30:00	10.24	9.77	9.59	10.33	9.4	12.99	13.71	13.26	17.66	13.81	0.73	1.926	128.4	110.1	1.169	1.096	110.9	128.9	368.2	286.6
2013-02-23 16:00:00	10.75	10.45	10.31	11.01	10.05	13.24	13.82	13.31	17.75	13.91	1.485	1.527	182.1	175.8	2.041	0.889	175.3	180.2	285.2	288.8
2013-02-23 16:30:00	10.7	10.58	10.33	11.08	10.17	14.36	14.96	14.71	19.3	15.02	0.73	1.579	193.4	179.6	1.553	0.855	177.5	193.2	191.9	288.4
2013-02-23 17:00:00	10.04	10.02	9.99	10.84	9.92	18.11	18.89	18.21	22.63	18.27	0.514	1.686	195.9	180.8	1.113	0.789	180.6	195.9	105.2	287.4
2013-02-23 17:30:00	9.01	9.43	9.58	10.47	9.59	20.03	20.14	19.12	23.46	19	0.462	0.91	145.4	128.1	0.882	0.337	174.4	131.2	50.06	284.5
2013-02-23 18:00:00	6.268	7.945	8.59	9.69	9.05	24.64	22.13	20.4	24.46	19.58	0.538	0.557	86.4	197.6	1.293	0.155	23.45	92.3	8.57	281.4
2013-02-23 18:30:00	3.597	6.732	7.9	9.14	8.54	29.65	25.22	22.71	26.54	21.59	0	1.17	85.3	135.3	2.277	0.083	42.65	85.3	-2.824	279.5
2013-02-23 19:00:00	1.762	5.982	7.194	8.43	7.831	34.14	26.6	23.72	27.53	22.44	0	1.402	98.6	192	1.281	0.194	240	98.6	-3.99	277.7
2013-02-23 19:30:00	0.582	3.941	5.878	7.447	7.085	37.89	30.49	26.24	29.34	23.83	0.302	1.071	110.3	203.5	0.274	0.129	202.6	110	-3.01	276.2
2013-02-23 20:00:00	-0.542	2.051	4.119	6.048	5.936	42.85	36.65	30.55	32.97	26.79	0.294	0.797	319.1	229.6	1.109	0.223	268.5	240.2	-3.008	273.4
2013-02-23 20:30:00	-1.469	0.706	3.557	5.67	5.637	48.4	42.24	32.5	34.09	25.94	0	0.766	350.7	171.9	0.958	0.045	187	192.8	-1.809	271.3
2013-02-23 21:00:00	-2.198	0.122	2.443	4.375	4.674	51.16	43.88	36.5	37.28	27.9	0	0.245	334.8	175.4	0	0.029	145.3	107.3	-2.645	269.4
2013-02-23 21:30:00	-2.568	-0.594	1.79	3.919	3.995	54.45	47.13	37.46	37.76	28.72	0	0.643	282.9	211.1	0.274	0	0	281.3	-1.055	267.5
2013-02-23 22:00:00	-2.947	-0.987	1.3	3.765	3.888	56.31	50.19	38.95	37.76	29.98	0	0.258	343.9	159.1	0.274	0	0	244.8	-1.646	266.9
2013-02-23 22:30:00	-3.279	-1.282	1.328	3.501	3.899	58.24	49.81	38.15	38.29	28.84	0	0.171	340.7	152.3	0	0.014	181.7	207.4	-1.006	266
2013-02-23 23:00:00	-3.423	-1.644	0.316	2.342	2.414	59.6	52.67	43.86	44.08	33.84	0	0.2	169.7	123.1	0	0.002	24.91	170.6	-1.99	264.5
2013-02-23 23:30:00	-3.627	-1.838	0.179	2.423	2.511	61.71	54.35	44.13	42.69	32.65	0	0.145	301.8	213.1	0	0	0	242.4	-1.016	265.5
2013-02-24	-3.887	-2.338	-0.319	1.68	2.009	63.26	56.43	45.78	45.49	32.91	0	0.268	326.8	130.8	0.274	0	0	241	-1.03	267
2013-02-24 00:30:00	-4.058	-2.522	-0.559	1.38	1.21	64.85	56.57	47.27	48.07	36.75	0	0.573	0.244	137.6	0.834	0	0	178.6	-1.153	265.6
2013-02-24 01:00:00	-4.221	-2.688	-0.716	1.093	0.707	65.93	57.25	51.35	52.39	40.41	0	0.108	341.1	172.4	0	0	0	229.5	-1.804	265.8
2013-02-24 01:30:00	-4.266	-2.697	-0.965	0.894	0.452	66.55	58.14	48.42	48.95	41.57	0	0.571	280.8	249.4	0.938	0	0	168.7	-0.7	264.8
2013-02-24 02:00:00	-4.443	-3.062	-1.413	0.536	-0.013	67.42	57.52	46.41	46.6	38.75	0	0.86	264.3	214.5	0	0	0	264.2	-1.577	261.4
2013-02-24 02:30:00	-4.83	-3.342	-1.753	0.312	0.305	67.22	56.94	47.21	47.65	38.48	0	0.338	322.3	296.6	0	0	0	315.5	-2.386	260.5
2013-02-24 03:00:00	-5.073	-3.48	-1.977	-0.056	-0.345	67.75	56.26	49.25	52.17	43	0	0.377	343.2	147.8	1.361	0	0	304.9	-1.664	258.6
2013-02-24 03:30:00	-5.412	-4.061	-2.528	-0.283	-0.261	69.18	61.59	65.31	63.08	45.88	0	1.21	342.1	96.5	1.173	0	0	296.1	-1.22	259.4
2013-02-24 04:00:00	-5.688	-4.486	-2.681	-0.43	-0.821	71.85	66.97	59.69	56.15	44.46	0	0.839	333.1	152.5	0.85	0	0	299.4	-1.488	262.2
2013-02-24 04:30:00	-5.637	-4.435	-2.409	-0.349	-0.821	73	65.83	55.16	53.89	44.15	0	1.268	346.2	122	1.957	0	0	269.1	-0.729	266.4
2013-02-24 05:00:00	-5.487	-3.772	-1.866	-0.013	-0.677	73.35	62.78	49.84	50.18	42.09	0	0.986	352.3	182.5	0	0.043	155.6	201.2	-2.071	267.4
2013-02-24 05:30:00	-5.371	-3.604	-2.198	-0.511	-1.306	71.86	59.09	50.43	51.89	44.98	0	0.29	244.3	222.8	0.274	0.202	188.7	252	-1.451	265.8
2013-02-24 06:00:00	-5.283	-3.897	-2.218	-0.54	-1.396	71.59	59.79	49.81	51.85	46.14	0	0.378	303.5	211.8	0	0.158	297.9	291.9	-1.07	266.2
2013-02-24 06:30:00	-5.283	-4.018	-2.531	-0.888	-1.767	71.8	61.61	52.03	53.59	46.89	0.466	0.928	263.1	205.8	1.389	0.263	269.9	265.1	-0.942	264
2013-02-24 07:00:00	-5.354	-4.136	-2.664	-0.929	-1.635	71.49	61.64	54.86	58.45	49.73	0	0.682	353.3	167.7	0	0.151	112.6	217.6	-0.371	275.6
2013-02-24 07:30:00	-4.844	-3.757	-2.396	-0.83	-1.72	72.38	64.11	58.77	60.29	52.15	0	0.604	348.9	214.2	0.934	0.151	284.6	196.6	7.057	282.1
2013-02-24 08:00:00	-4.108	-3.314	-2.177	-0.607	-1.485	73.11	65.28	57.11	59.17	52.29	0	0.459	11.89	157.9	0	0.081	194.4	161.6	28.21	273.5
2013-02-24 08:30:00	-2.934	-2.343	-1.677	-1.075	-1.266	71.32	61.28	54.3	55.03	51.38	0	0.366	276.9	210.1	1.217	0.049	358.3	264.9	57.53	270.1
2013-02-24 09:00:00	-1.333	-1.062	-0.78	-0.663	-0.516	64.81	59.75	55.74	55.85	53.15	0	0.892	44.83	194.6	0	0.26	348.5	111.3	86.7	268.1
2013-02-24 09:30:00	0.528	0.374	0.299	0.673	0.275	55.22	55.77	54.7	56.48	53.43	1.237	1.085	15.8	146.5	1.05	0.652	1.206	83.2	130.4	273.4
2013-02-24 10:00:00	1.029	0.778	0.657	1.255	0.617	49.5	51.43	50.8	53.58	50.04	0.622	1.071	18.64	209.5	1.377	0.691	4.273	138.7	89	294.3
2013-02-24 10:30:00	1.313	1.077	0.99	0.942	0.946	49.84	51.64	50.97	52.07	50.05	0.57	0.496	80.1	86.8	1.197	0.394	66.81	90.3	41.96	314.7
2013-02-24 11:00:00	1.711	1.459	1.35	1.586	1.299	48.31	50.19	49.61	51.33	48.92	0.522	0.531	48.66	139.7	0.742	0.508	36.26	109.4	90	313.4
2013-02-24 11:30:00	2.22	1.912	1.727	2.833	1.653	46.79	48.87	48.47	52.8	47.82	0.61	1.143	337.3	282.4	1.042	0.711	323.4	261.3	98.5	314.6
2013-02-24 12:00:00	2.386	2.099	1.908	2.995	1.84	45.98	48.03	47.68	52.03	47.04	1.557	1.514	342.9	287.1	2.345	0.959	331	274.8	110.9	314.7
2013-02-24 12:30:00	2.764	2.447	2.259	3.343	2.191	44.56	46.74	46.39	50.72	45.75	1.469	1.663	346.4	274.8	2.776	0.961	333.4	225.6	104.7	316.9
2013-02-24 13:00:00	2.712	2.44	2.281	3.357	2.22	44.03	46.18	45.77	50.1	45.1	0.67	1.802	355.5	264.3	1.241	0.992	340.2	191.8	76.29	319
2013-02-24 13:30:00	2.656	2.424	2.289	3.378	2.246	43.94	45.9	45.44	49.77	44.69	0.762	1.722	353.5	287.8	1.525	0.949	335.9	193.3	51.07	319.3
2013-02-24 14:00:00	2.669	2.456	2.322	3.409	2.288	43.56	45.47	44.98	49.3	44.23	0.706	1.815	352.1	285.6	0.954	0.979	339.7	213.1	51.65	319.2
2013-02-24 14:30:00	2.842	2.633	2.496	3.58	2.461	42.85	44.75	44.22	48.54	43.47	0.702	1.25	344.1	279.4	1.445	0.681	330	248	47.6	320.4
2013-02-24 15:00:00	3.008	2.792	2.675	3.751	2.635	42.56	44.47	43.94	48.21	43.13	0.546	1.294	331.1	300.3	1.393	0.645	306.1	315.2	44.93	321.5
2013-02-24 15:30:00	3.329	3.095	2.959	4.021	2.906	41.8	43.77	43.27	47.5	42.48	1.153	0.946	326.9	299.2	1.685	0.528	316.1	288.5	59.94	320.3
2013-02-24 16:00:00	3.475	3.23	3.07	4.125	3.034	41.34	43.37	42.92	47.14	42.12	0.662	1.272	1.956	262.7	0.938	0.705	347.3	132	79.29	304.6
2013-02-24 16:30:00	3.595	3.401	3.265	4.316	3.242	41.39	43.29	42.75	46.91	41.88	0.306	1.231	347.9	308.2	0.982	0.707	332.3	247.8	63.69	301.3
2013-02-24 17:00:00	3.558	3.414	3.313	4.385	3.302	41.72	43.47	42.85	47.03	41.9	1.133	1.568	359.9	237.8	1.437	0.775	346.5	150.9	36.26	307.5
2013-02-24 17:30:00	3.413	3.323	3.266	4.363	3.286	42.36	43.9	43.14	47.3	42.06	0.538	1.461	352.6	319.8	1.113	0.734	335.9	211.6	16.65	312.6
2013-02-24 18:00:00	3.24	3.214	3.196	4.196	3.248	43.16	44.49	43.62	47.32	42.43	0.53	1.135	355.3	305.1	1.461	0.427	333.1	192.9	3.69	317.4
2013-02-24 18:30:00	2.825	2.957	2.991	3.088	3.093	45.17	45.81	44.78	45.87	43.42	0	1.121	333.7	301.5	0.286	0.274	303.1	307.7	-0.452	316.9
2013-02-24 19:00:00	2.164	2.651	2.8	2.849	2.953	48.18	47.66	46.29	47.11	44.72	0	0.907	331.6	303.9	1.265	0.024	301.5	304.8	-0.506	311.3
2013-02-24 19:30:00	1.147	2.014	2.516	2.689	2.86	52.84	49.97	47.4	47.8	45.03	0	1.221	350.3	325.7	1.765	0.068	337.5	246.3	-1.731	290.2
2013-02-24 20:00:00	-0.359	0.355	1.907	2.411	2.764	58.46	57.48	50.01	48.52	45.03	0	1.12	345.1	248.2	0	0.099	252.4	264.6	-1.747	287.1
2013-02-24 20:30:00	-1.112	-0.02	1.394	1.992	2.431	62.74	59.3	53	51.03	46.89	0	1.012	344.3	217.8	0.394	0	0	260.2	-0.677	294
2013-02-24 21:00:00	-1.176	0.128	1.441	1.889	2.258	63.69	59.29	53.34	52.09	48.23	0	0.711	13.7	236.5	1.173	0.025	287.4	40	-0.921	293.5
2013-02-24 21:30:00	-0.858	0.727	1.799	2.007	2.24	63.95	56.92	50.77	50.72	47.64	0	0.766	308	240.2	0.314	0.34	237	228.6	-0.235	303.2
2013-02-24 22:00:00	-0.224	1.225	2.003	2.171	2.354	61.38	54.02	50.04	50.48	47.77	0	0.825	331.6	311	0.826	0.003	274.3	293.5	-0.208	303.7
2013-02-24 22:30:00	-0.364	0.757	1.693	2.128	2.398	62.79	57.14	52.82	51.55	48.03	0	0.552	347.8	255.1	0	0.05	266.7	267.7	-0.082	307.6
2013-02-24 23:00:00	-0.331	0.887	1.73	1.949	2.119	62.09	56.62	51.92	51.7	48.92	0	0.927	23.51	148.4	1.181	0.019	302.5	51.64	-0.269	305.9
2013-02-24 23:30:00	-0.225	1.146	1.684	1.793	1.918	62.42	54.08	50.56	51.12	48.57	0.286	0.5	338.5	252.1	0.274	0.03	234.2	282.1	-0.924	304
2013-02-25	-0.408	0.537	1.329	1.583	1.86	63.9	57.11	52.83	53.13	50.36	0	0.216	339.7	96.7	0.274	0.086	10.92	251.5	-0.611	301.1
2013-02-25 00:30:00	-0.636	0.16	0.941	1.233	1.555	64.8	59.92	56.85	56.74	53.59	0	0.44	325.1	238.7	0	0.037	217.3	304.6	-0.498	299.3
2013-02-25 01:00:00	-0.887	-0.088	0.796	1.057	1.411	67.59	61.76	57.28	57	54.18	0	0.15	258.5	192.8	0.802	0.139	197.1	196.4	0.225	305.8
2013-02-25 01:30:00	-0.727	-0.181	0.674	1.052	1.411	69.38	63.73	58.24	57.78	55.13	0	0.431	263.3	244.7	0.818	0.125	262.9	274.9	0.259	309.2
2013-02-25 02:00:00	-0.521	0.071	0.777	1.07	1.41	68.09	63.85	59.89	59.41	56.39	0.378	0.091	4.125	154	0.714	0.159	168.9	175.8	0.193	310
2013-02-25 02:30:00	-0.152	0.652	1.589	1.887	2.102	67.73	63.48	57.81	56.52	53.67	0.286	0.099	325.9	292.9	0.462	0.232	278.2	190.7	0.946	314.6
2013-02-25 03:00:00	-0.043	0.573	1.564	1.97	2.278	69.17	64.15	56.86	55	51.4	0	0.498	135.3	169.6	1.369	0.016	241.6	145	0.49	315.9
2013-02-25 03:30:00	0.755	1.566	2.024	2.168	2.352	65.1	59.44	54.9	54.62	51.77	0.41	1.6	146.2	171.3	1.409	0.437	149.2	146.2	0.216	316.1
2013-02-25 04:00:00	2.268	2.485	2.554	2.568	2.649	53.94	53.41	52.04	52.61	50.32	0.634	1.359	126.9	106.2	1.369	0.351	106.5	127	-0.185	316.9
2013-02-25 04:30:00	2.274	2.367	2.406	2.41	2.477	54.23	54.41	53.33	53.91	51.67	0.682	1.791	124.1	110.6	1.769	0.677	112.2	124.2	-0.385	316.8
2013-02-25 05:00:00	2.325	2.311	2.311	2.296	2.353	53.96	54.86	54.04	54.73	52.57	0.478	2.118	118	111.4	1.473	0.878	110.8	118	-0.481	316.7
2013-02-25 05:30:00	2.234	2.212	2.211	2.194	2.25	54.03	55.06	54.32	55.03	52.89	0.55	1.636	119	103.8	1.062	0.668	102.7	119.1	-0.545	315.8
2013-02-25 06:00:00	1.974	1.927	1.926	1.907	1.959	55.08	56.13	55.41	56.14	53.97	1.03	1.854	137	139	3.332	0.865	137.9	137	-0.672	314.6
2013-02-25 06:30:00	1.773	1.711	1.706	1.694	1.746	55.36	56.63	55.88	56.61	54.46	0.902	2.067	133.9	124.2	1.537	0.979	124.4	134.2	-0.593	313.6
2013-02-25 07:00:00	1.725	1.678	1.665	1.646	1.691	54.64	55.86	55.14	55.96	53.89	0.962	1.976	132.3	124.4	2.461	0.983	124.7	132.3	-0.532	312.5
2013-02-25 07:30:00	1.718	1.684	1.687	1.682	1.747	55.25	56.44	55.73	56.46	54.3	0.83	1.668	147.1	139.5	2.637	0.684	140	147.3	0.757	312.7
2013-02-25 08:00:00	2.025	1.943	1.934	1.919	1.966	52.5	53.88	53.14	53.97	51.86	2.757	2.32	145.2	139.7	3.516	1.164	140.3	145.2	2.411	313.2
2013-02-25 08:30:00	1.803	1.703	1.681	1.66	1.704	52.22	53.74	53.1	54.01	51.88	0.77	1.83	147.7	137.6	1.285	0.956	137.7	148.3	4.573	312.1
2013-02-25 09:00:00	1.951	1.876	1.864	1.847	1.891	52.76	54.09	53.43	54.32	52.22	0.554	1.571	169.6	157.2	1.977	0.737	159.4	169.8	8.3	312.5
2013-02-25 09:30:00	2.022	1.907	1.877	1.855	1.888	52.33	53.79	53.17	54.09	52.03	0.694	1.747	187.5	174.7	1.429	0.887	175.9	187.5	10.93	312.7
2013-02-25 10:00:00	2.019	1.898	1.858	1.834	1.867	53.08	54.52	53.99	54.87	52.78	1.737	1.473	186.9	174.7	2.776	0.785	162.8	189.8	13.4	312.5
2013-02-25 10:30:00	1.645	1.506	1.452	1.434	1.456	53.39	54.76	54.24	55.02	52.92	0.77	2.335	208.4	191.1	1.897	1.051	191.2	208.3	13.78	311.5
2013-02-25 11:00:00	1.124	0.987	0.924	0.933	0.959	58.36	59.35	59.13	59.12	56.8	0.83	2.188	167.7	159.3	2.041	1.127	159	168.3	18.43	310.2
2013-02-25 11:30:00	0.449	0.277	0.241	0.225	0.258	62.38	64	63.65	63.53	61.3	0.526	2.458	139.7	128.4	1.321	1.268	128.1	140	23.39	307.4
2013-02-25 12:00:00	-0.151	-0.35	-0.425	-0.435	-0.395	70.22	71.88	72.59	71.51	69.1	0.878	1.941	143.3	139.6	1.653	1.034	138.8	143.4	24.63	306.7
2013-02-25 12:30:00	-0.384	-0.562	-0.634	-0.638	-0.61	74.22	75.88	76.71	75.42	73.47	0	0.743	162.5	147.5	0	0.437	144.8	176.6	19.55	305.9
2013-02-25 13:00:00	-0.514	-0.707	-0.777	-0.8	-0.775	75.1	76.81	77.5	76.51	74.69	0	0.322	147.7	150.7	0	0.192	135.2	159	12.95	308.4
2013-02-25 13:30:00	-0.512	-0.712	-0.795	-0.845	-0.835	75.89	77.42	77.93	77.14	75.48	0.766	0.314	134.3	122	1.209	0.231	138.1	138.5	36.33	310.7
2013-02-25 14:00:00	-0.699	-0.904	-1.068	-1.071	-1.041	80.9	82	82.6	81.6	79.44	0.29	0.562	257.1	187	0	0.294	267.9	238.4	34.57	312.8
2013-02-25 14:30:00	-0.9	-1.08	-1.224	-1.214	-1.199	83.4	84.7	85.4	84.2	82	0.81	0.638	353.9	185	1.769	0.359	348.1	176.5	26.99	312.5
2013-02-25 15:00:00	-1.049	-1.214	-1.357	-1.353	-1.343	85.2	86.7	87.4	86.1	84.2	0.73	1.374	350.8	318.4	1.977	0.74	338.4	232.5	15.76	310.8
2013-02-25 15:30:00	-1.125	-1.287	-1.378	-1.387	-1.38	85.2	86.6	87.4	86.1	84.6	0.886	1.504	358.4	289.8	1.885	0.701	338.7	169.4	15.03	309.9
2013-02-25 16:00:00	-1.031	-1.198	-1.284	-1.298	-1.3	84.6	86.1	86.9	85.7	84.3	0.834	1.435	354.1	317.4	1.893	0.719	335.4	206	13.56	310.1
2013-02-25 16:30:00	-1.093	-1.257	-1.332	-1.352	-1.348	84.1	85.7	86.4	85.3	84	0.842	1.95	357.8	277.7	2.009	0.979	341.9	186.9	14	310
2013-02-25 17:00:00	-1.102	-1.272	-1.339	-1.359	-1.352	83.5	85.2	85.8	84.8	83.6	1.205	1.865	4.546	265.1	2.257	0.932	345	111.5	11.01	309.8
2013-02-25 17:30:00	-1.16	-1.316	-1.36	-1.383	-1.372	82.9	84.5	85	84.1	83	0	1.504	11.62	214.2	0	0.735	347.8	99.5	4.643	309.2
2013-02-25 18:00:00	-1.1	-1.249	-1.253	-1.282	-1.268	79.85	81.4	81.8	81.2	80.3	0.978	1.269	48.32	82	2.277	0.649	34.37	58.04	0.723	308.9
2013-02-25 18:30:00	-1.065	-1.199	-1.221	-1.242	-1.211	78.19	80	80.3	79.7	78.72	0	0.952	64.83	60.46	0.274	0.629	53.8	65.04	-1.16	308.7
2013-02-25 19:00:00	-1.087	-1.2	-1.198	-1.21	-1.18	75.38	76.83	76.84	76.38	75.35	0.302	0.788	71.09	66.14	0.714	0.458	64.15	71.22	-1.153	308.4
2013-02-25 19:30:00	-1.098	-1.174	-1.17	-1.176	-1.141	72.88	74	73.75	73.42	72.27	0	0.42	68.82	56.38	0.598	0.275	45.47	70.89	-1.009	308.2
2013-02-25 20:00:00	-1.249	-1.265	-1.243	-1.203	-1.14	74.58	73.94	73.15	72.66	70.99	0.374	0.322	351.6	272.2	1.066	0.112	298.3	256.4	-1.133	307.7
2013-02-25 20:30:00	-1.476	-1.469	-1.417	-1.361	-1.295	78.55	77.39	76.49	75.45	73.29	0	0.601	310.6	240.2	0.678	0.104	246.6	298.2	-1.042	307.1
2013-02-25 21:00:00	-1.506	-1.455	-1.368	-1.331	-1.264	78.85	77.38	76.13	74.79	72.68	0	1.083	334.5	296	0.934	0.237	300.6	284.5	-0.743	307
2013-02-25 21:30:00	-1.453	-1.365	-1.264	-1.222	-1.16	77.38	75.4	73.84	72.77	70.84	0	0.928	327.7	280.4	0.274	0.1	280.5	325.4	-0.713	307.3
2013-02-25 22:00:00	-1.47	-1.274	-1.175	-1.145	-1.083	77.27	74.38	73.07	72.36	70.45	0	0.79	359.5	283.6	0.942	0	0	133.5	-0.401	307.6
2013-02-25 22:30:00	-1.383	-1.228	-1.179	-1.143	-1.09	76.91	74.8	73.99	73.45	71.58	0	1.036	335.1	290.6	0.906	0.063	293.1	319.1	-0.511	307.9
2013-02-25 23:00:00	-1.177	-1.143	-1.158	-1.138	-1.098	77.68	77.36	77.02	76.37	74.54	0.474	1.21	331.4	303.6	0.99	0.33	308.5	313.4	-0.388	308.3
2013-02-25 23:30:00	-1.075	-1.106	-1.111	-1.103	-1.066	77.46	77.77	77.63	76.75	75.11	0	1.089	321.7	309.6	1.07	0.292	315.3	321.6	-0.52	308.3
2013-02-26	-1.303	-1.238	-1.167	-1.138	-1.093	76.96	76.6	76.03	75.16	73.59	0	0.507	307.1	169.6	0.274	0.046	168.7	299.3	-1.244	307.4
2013-02-26 00:30:00	-1.809	-1.608	-1.386	-1.287	-1.177	78.09	76.83	75.68	74.65	72.74	0	0.328	338.3	178.5	0.914	0.033	178.6	296.8	-2.048	305.3
2013-02-26 01:00:00	-2.82	-2.339	-1.824	-1.632	-1.441	79.68	78.19	76.52	75.19	72.98	0	0.171	298	184.3	0	0	0	293	-3.548	300.7
2013-02-26 01:30:00	-3.812	-3.153	-2.282	-1.993	-1.701	82.4	80.6	78.1	76.3	73.77	0	0.105	187.8	185.1	0	0	0	181.1	-2.422	297.2
2013-02-26 02:00:00	-4.582	-3.953	-2.844	-2.385	-2.024	84.2	82.9	80	77.92	74.36	0	0.079	246.9	185.1	0	0	0	245.1	-2.572	295.4
2013-02-26 02:30:00	-5.176	-4.248	-3.278	-2.68	-2.104	85.1	84.6	82.1	79.63	75.09	0	0.187	338	185.1	0.322	0	0	285.6	-2.7	293.3
2013-02-26 03:00:00	-5.741	-4.633	-3.088	-2.565	-2.112	85.8	85.8	84.1	82.3	77.21	0	0.347	333.6	185.1	0	0	0	330.6	-2.263	293.5
2013-02-26 03:30:00	-6.271	-5.039	-3.489	-2.834	-2.39	86.4	86.7	85.7	84.4	78.32	0	0.052	347.6	185.1	0	0	0	179	-2.558	292.1
2013-02-26 04:00:00	-6.672	-5.266	-3.551	-3.101	-2.622	86.8	87.4	87.2	85.8	79.07	0	0.491	327.6	206.7	1.038	0	0	321.7	-2.289	291.9
2013-02-26 04:30:00	-7.011	-5.877	-4.182	-3.667	-3.178	87.1	88	88	86.3	80.9	0.422	1.072	351	239.7	1.513	0.101	258.6	285.8	-2.48	292.4
2013-02-26 05:00:00	-7.4	-5.58	-4.123	-3.655	-3.174	87.2	88.6	88.2	85.8	81.4	0	1.399	356.5	231.9	1.569	0.1	231	184.5	-2.687	294
2013-02-26 05:30:00	-7.571	-6.017	-4.512	-3.847	-3.312	87.4	88.8	88.5	85.7	81.2	0.422	1.191	351.7	231.6	0.866	0.09	217.5	226.7	-3.094	292.7
2013-02-26 06:00:00	-7.351	-5.556	-4.555	-4.115	-3.828	88	89.6	88.6	85.5	81.4	0	1.408	342.3	236.3	1.357	0.229	231.9	304.3	-3.238	290.7
2013-02-26 06:30:00	-7.291	-5.434	-4.559	-4.248	-3.977	87.9	89.2	88.5	86	82.6	0	1.08	358.8	165.1	1.034	0.117	149.9	148.7	-2.979	290
2013-02-26 07:00:00	-7.708	-6.104	-4.888	-4.413	-4.141	87.7	89.1	88.3	85.6	82.4	0	0.38	309	210.2	0	0.062	219.4	287.3	-1.706	287.8
2013-02-26 07:30:00	-7.721	-6.434	-5.079	-4.514	-4.124	88.1	89.5	88.5	85.9	83	0	0.231	299.8	194.3	0.514	0.151	209.5	287.5	22.32	288.2
2013-02-26 08:00:00	-6.649	-5.805	-4.597	-4.215	-3.977	88.4	89.7	88.8	86.3	83.5	0	0.351	282.1	210.1	0	0.165	196.4	284.1	50.67	292.2
2013-02-26 08:30:00	-4.758	-3.953	-3.673	-3.542	-3.538	88.8	90	88.6	85.8	83.2	0	0.166	321.9	186.4	0.274	0.069	206.3	298.7	119.4	297.9
2013-02-26 09:00:00	-2.231	-2.086	-2.238	-1.784	-2.364	87.8	88.3	86.8	84.4	81.2	0.358	0.675	282.2	240.6	1.601	0.235	257.8	282	215	307.9
2013-02-26 09:30:00	-0.466	-0.645	-0.738	0.468	-0.881	77.83	78.77	75.99	77.24	73.34	0.834	0.987	302.2	251.6	1.098	0.541	295.4	260.9	273.6	282.3
2013-02-26 10:00:00	0.993	0.647	0.472	1.71	0.549	60.85	64.89	63.39	67.22	64.05	0.526	0.574	335.8	226	0.862	0.668	332.5	222.3	339.4	263.1
2013-02-26 10:30:00	2.508	1.897	1.498	2.633	1.476	55.49	57.82	57.66	61.49	56.85	0.606	1.051	284	217.9	0.41	0.656	261	236.8	396.8	267.6
2013-02-26 11:00:00	3.551	3.065	2.663	3.607	2.575	52.78	54.9	54.87	58.26	54	1.05	0.925	288.9	232.9	1.537	0.772	295	252.2	459.8	275.9
2013-02-26 11:30:00	4.569	4.025	3.637	3.568	3.55	50.82	53.2	52.91	53.58	51.8	0.522	1.28	309.7	241.5	0	0.903	309.9	260.8	403.4	290.5
2013-02-26 12:00:00	5.139	4.753	4.4	4.322	4.344	49.02	51.35	51.28	51.91	50.21	0.766	1.004	275.7	208.2	1.125	0.709	271.9	239.8	370.4	290.9
2013-02-26 12:30:00	5.996	5.574	5.344	5.26	5.288	46.45	48.85	48.48	49.03	47.46	0.89	0.819	255.3	217.7	1.461	0.637	271.2	243.5	341.9	288.5
2013-02-26 13:00:00	7.518	7.069	6.86	6.738	6.727	41.16	43.63	43.27	44.09	42.7	0.906	1.07	215.7	206.2	1.082	0.845	198.8	214.8	408.2	289.5
2013-02-26 13:30:00	8.96	8.38	8.16	7.998	8.05	36.64	39.32	38.83	39.81	38.26	0.558	1.485	205.9	192.2	1.169	0.997	183.5	204.6	414.5	292.2
2013-02-26 14:00:00	9.99	9.53	9.24	9.05	9.04	32.4	34.23	33.91	35.01	33.6	2.077	2.097	204.4	191.1	3.076	1.199	189	206	488	290.1
2013-02-26 14:30:00	10.44	9.98	9.71	9.69	9.54	31.06	32.61	32.34	33.96	32.11	1.589	2.746	200.8	185.6	2.453	1.456	184.5	201	449.7	290.3
2013-02-26 15:00:00	10.03	9.68	9.37	9.78	9.18	30.99	32.26	32.05	34.56	31.85	1.277	2.994	214.6	210.4	3.748	1.398	208.1	214.4	403.9	287.3
2013-02-26 15:30:00	10.34	9.9	9.61	9.51	9.42	29.47	30.78	30.49	31.66	30.36	1.617	2.619	232.5	212.1	4.036	1.072	211.2	232.5	345.2	286.5
2013-02-26 16:00:00	10.32	10	9.81	10.29	9.55	29.31	30.39	29.89	33.34	29.92	0.974	2.519	223.6	205	1.449	1.114	206.1	223.6	270.5	286.8
2013-02-26 16:30:00	9.7	9.56	9.43	9.75	9.3	31.28	32.15	31.61	34.09	31.35	1.965	2.866	229.2	213.4	2.369	1.153	213.3	228.8	189.8	286.8
2013-02-26 17:00:00	8.85	8.81	8.79	8.96	8.71	33.66	34.67	33.95	35.66	33.47	0.746	2.102	211	194.9	1.341	0.931	195	211.3	113.7	285.2
2013-02-26 17:30:00	8.3	8.38	8.41	9.4	8.41	36.48	37.54	36.49	40.46	35.71	0.538	1.757	190.7	171.4	1.034	0.762	171.7	190.7	54	284.1
2013-02-26 18:00:00	7.189	7.669	7.801	8.87	7.933	39.67	39.7	38.37	42.17	37.2	0	1.63	191	159.2	0.986	0.525	163.1	191	12.43	282
2013-02-26 18:30:00	5.981	7.106	7.391	8.52	7.642	42.02	39.67	37.77	41.35	36.2	1.241	1.7	186.1	141.6	3.412	0.541	150.9	186.2	-2.32	279.9
2013-02-26 19:00:00	5.902	6.724	7.043	8.21	7.315	40.45	39.33	37.49	41.04	35.92	0	1.45	188.1	166.9	1.09	0.462	170.9	188.1	-3.356	278.8
2013-02-26 19:30:00	3.909	6.001	6.576	7.81	6.952	47.68	42.27	39.85	43.2	37.98	0.506	1.53	197.7	149.7	1.537	0.262	149.3	197.7	-2.936	277.5
2013-02-26 20:00:00	1.736	4.201	5.49	6.936	6.169	56.26	48.65	44.57	47.35	41.93	0	0.972	178.4	196.7	1.026	0.277	141.6	178.5	-3.547	275.9
2013-02-26 20:30:00	0.485	3.3	4.795	6.243	5.421	62.58	53.62	48.91	51.65	46.16	0	0.95	149.4	186.3	0.274	0.086	192.7	149.7	-2.424	274.3
2013-02-26 21:00:00	-0.686	1.955	3.869	5.465	4.679	68.48	60.44	54.45	56.76	50.88	0	1.317	190.9	168.5	1.469	0.185	177	190.9	-2.266	272.9
2013-02-26 21:30:00	-0.963	2.003	3.331	4.91	4.086	72.8	65.01	59.98	62.01	55.96	0.35	1.187	197.3	112.4	0.906	0.125	112.7	197.9	-2.561	272
2013-02-26 22:00:00	-0.994	1.86	3.516	5.16	4.313	74.51	65.89	60.37	61.9	55.88	0	0.823	191.6	138.1	1.369	0.097	112.9	191.7	-1.922	272.1
2013-02-26 22:30:00	-1.452	0.835	3.078	4.73	3.903	77.73	71.74	63.51	64.87	58.62	0	0.939	193.2	113.6	0.326	0.067	194.2	193	-1.787	271.6
2013-02-26 23:00:00	-1.944	0.192	1.992	3.847	3.265	80.2	74.46	66.64	67.29	60.07	0	0.257	211.4	196.9	0	0	0	206.3	-2.688	269.7
2013-02-26 23:30:00	-2.249	-0.132	1.579	3.383	2.594	82.3	77.71	70.8	71.08	63.85	0	0.386	315.6	226.7	0.726	0.066	284.3	246.1	-1.338	268
2013-02-27	-2.639	-0.741	1.361	3.231	2.506	83.9	79.99	72.65	73	65.9	0	0.645	355.5	244.5	0.818	0.199	228.4	210.3	-1.54	267.5
2013-02-27 00:30:00	-2.924	-1.387	0.464	2.399	1.782	85.1	82.6	77.74	77.96	69.89	0.478	0.497	1.977	201.3	0.766	0.097	237.7	148.8	-2.188	265.8
2013-02-27 01:00:00	-3.116	-2.007	-0.324	2.049	1.81	86	84.8	82.2	81.6	71.4	0.37	1.321	353.5	244.3	0.982	0.186	308.8	214.6	-1.809	265.8
2013-02-27 01:30:00	-3.333	-2.132	-0.807	1.596	1.305	86.9	86.8	85.1	82.3	71.69	0	0.279	263.1	152	0.898	0.127	206.2	195.4	-2.676	264.8
2013-02-27 02:00:00	-3.553	-2.406	-1	1.159	0.457	87.6	87.8	84.9	82.7	74.75	0	0.237	277.6	135.8	0	0.018	125.6	270.5	-2.268	262.9
2013-02-27 02:30:00	-3.823	-2.526	-1.059	0.943	0.125	88	88.5	85.2	83.1	75.4	0.61	0.244	230	224.9	0.482	0.064	302.4	248.4	-1.464	261.7
2013-02-27 03:00:00	-3.982	-2.854	-1.317	0.741	0.201	88.5	89.1	85.4	83.8	75.34	0	0.798	317.7	267.5	1.605	0.189	293.8	298.7	-1.513	260.7
2013-02-27 03:30:00	-4.062	-2.666	-1.462	0.404	-0.24	88.8	89.6	87.3	86.9	78.27	0	1.164	344	228.9	1.293	0.093	239.8	324	-2.11	260.6
2013-02-27 04:00:00	-4.475	-3.595	-1.733	0.402	-0.32	89	90	87.9	85.7	76.79	0	1.371	341.5	191.8	1.481	0.105	186.6	305.4	-1.999	260.1
2013-02-27 04:30:00	-4.616	-3.636	-2.23	-0.196	-0.851	89.2	90.5	87.4	85.3	77.45	0	0.451	318.3	224	0	0.162	205	279.6	-2.561	259.4
2013-02-27 05:00:00	-4.751	-3.665	-2.196	-0.238	-0.952	89.3	90.6	87.6	86.1	78.8	0	0.324	311	202.8	0	0.127	183.5	294.2	-2.055	258.9
2013-02-27 05:30:00	-4.959	-3.927	-2.545	-0.516	-1.359	89.4	90.8	87.8	86.7	79.58	0.454	0.233	359.3	169.8	0.802	0.175	199.8	138	-1.513	260.3
2013-02-27 06:00:00	-4.993	-4.208	-2.373	-0.158	-0.84	89.5	90.9	88.2	87.2	80.1	0	1.033	335.6	222.4	1.09	0.213	217.8	297.4	-1.343	260.3
2013-02-27 06:30:00	-5.223	-4.338	-2.259	0.024	-0.596	89.5	91.1	88.4	86.4	78.36	0	1.031	337.4	246.2	1.101	0.074	226	203	-2.134	258.6
2013-02-27 07:00:00	-5.358	-4.29	-2.215	-0.314	-1.319	89.5	91.3	88.5	86.8	79.95	0	0.646	295	192.4	1.333	0.143	247.2	295.3	-0.822	257
2013-02-27 07:30:00	-4.482	-2.977	-1.779	-0.089	-1.057	90.4	91.9	88.1	86.9	80.4	0.658	1.902	357.7	292.5	1.977	0.541	327	144.7	18.15	258.3
2013-02-27 08:00:00	-1.784	-1.482	-0.934	0.228	-0.6	89.4	88.4	84.2	83.3	78.11	2.089	2.708	4.093	301.2	3.748	1.178	335.2	98.1	56.94	260.6
2013-02-27 08:30:00	0.164	0.13	0.335	0.346	0.415	79.81	79.35	76.44	75.13	73.26	1.573	3.366	0.543	304.3	4.032	1.697	338.9	142.5	96.2	260.6
2013-02-27 09:00:00	0.29	0.143	0.122	0.108	0.127	75.63	77.01	76.16	75.29	73.64	1.349	3.273	0.763	297.3	1.817	1.638	341.3	134.7	127.1	256.9
2013-02-27 09:30:00	2.202	1.92	1.843	1.769	1.763	68.09	69.7	69.39	69.26	68.05	1.393	2.292	5.497	222.4	1.873	1.291	352.1	136.7	271.1	260.5
2013-02-27 10:00:00	4.631	4.271	4.116	4.608	4.018	50.26	52.53	52.01	54.16	51.46	1.006	2.773	27.62	109.6	1.353	1.514	17.66	47.87	344.8	266.5
2013-02-27 10:30:00	7.206	6.696	6.422	7.071	6.217	39.86	42.65	42.29	45.33	41.83	0.782	1.64	63.1	107.4	1.329	1.066	55.44	77.05	432.6	274.6
2013-02-27 11:00:00	9.27	8.71	8.41	9.25	8.17	31.2	33.6	33.35	37.54	33.27	1.409	1.527	55.51	98.8	3.128	1.062	45.72	81.4	485.7	282.7
2013-02-27 11:30:00	11.15	10.71	10.45	11.24	10.25	19.84	21.23	20.74	25.16	20.79	1.425	3.228	31.44	94	4.727	1.819	22.23	57.54	545.1	286.6
2013-02-27 12:00:00	12.66	12.2	11.92	12.66	11.75	14.54	15.65	15.15	19.61	15.34	1.405	3.325	18.95	150.7	3.164	1.845	4.216	91.9	557.6	292.6
2013-02-27 12:30:00	13.58	13.07	12.72	13.43	12.5	11.61	12.2	11.89	16.12	12.23	1.749	3.444	24.37	140.3	1.773	1.917	8.12	83.2	566	296.3
2013-02-27 13:00:00	14.02	13.49	13.13	13.85	12.94	10.25	10.81	10.52	14.79	10.91	1.793	2.767	25.25	138.8	3.504	1.58	9.19	78.33	575	298.3
2013-02-27 13:30:00	14.79	14.27	13.93	14.6	13.68	9.88	10.45	10.14	14.41	10.58	1.941	2.157	36.17	146.1	2.657	1.382	18.61	92.9	575.1	300.5
2013-02-27 14:00:00	15.21	14.74	14.34	15	14.12	8.05	8.42	8.08	12.35	8.52	1.977	3.698	347.3	260.8	3.952	1.936	334.8	206.5	562	300.8
2013-02-27 14:30:00	15.62	15.23	14.83	15.48	14.65	8.06	8.47	8.14	12.4	8.58	0.746	2.943	347.8	253.2	1.018	1.603	331.1	228.1	528.2	302.3
2013-02-27 15:00:00	15.72	15.34	15.03	15.67	14.84	7.984	8.38	8.06	12.34	8.53	0.898	2.15	29.72	155.4	0.986	1.236	15.22	125.8	478.9	303.9
2013-02-27 15:30:00	15.89	15.55	15.36	15.98	15.1	8.4	8.85	8.51	12.77	9.01	0.814	1.593	172.5	169.7	2.605	1.001	156.8	184.8	413.4	305.5
2013-02-27 16:00:00	15.58	15.19	15.05	15.64	14.82	9.2	9.69	9.32	13.59	9.77	0.85	2.495	136.2	127.3	2.005	1.388	127.2	136.4	339.2	303.8
2013-02-27 16:30:00	15.19	14.96	14.84	15.5	14.7	9.36	9.85	9.49	13.71	9.88	0.902	2.62	138.6	123.7	1.833	1.365	123.8	138.5	241.1	301.7
2013-02-27 17:00:00	14.05	14.08	14.07	14.88	14.04	17.65	18.28	17.69	22.05	17.76	0.594	2.252	215.2	202.8	1.845	0.986	200.8	215.1	97.7	304.5
2013-02-27 17:30:00	12.33	12.77	12.87	13.75	12.91	23.92	23.77	22.72	26.99	22.53	1.058	2.35	226	206.4	2.768	0.861	206.1	226.2	48.81	300.5
2013-02-27 18:00:00	11.37	11.91	12.06	13	12.21	23.97	23.77	22.7	26.91	22.32	0.57	2.065	213.2	189.5	1.249	0.633	188.9	213.2	12.67	297.6
2013-02-27 18:30:00	10.37	11.04	11.25	12.24	11.45	25.59	25.19	24.04	28.17	23.52	0.502	2.203	210.2	188.9	2.549	0.723	188.3	210.5	-2.981	293.6
2013-02-27 19:00:00	9.48	10.26	10.52	11.55	10.76	26.64	25.94	24.64	28.73	24.01	0.998	2.215	204.5	190.4	3.252	0.697	189.4	204.5	-3.878	290.1
2013-02-27 19:30:00	9.52	10.14	10.35	11.36	10.56	27.01	26.61	25.43	29.52	24.82	0.99	2.707	199.2	184.4	2.956	1.064	184.2	199.2	-3.613	290.3
2013-02-27 20:00:00	9.55	9.91	10.05	11.03	10.23	27.39	27.53	26.47	30.57	25.87	0.586	2.684	202.4	184.4	3.412	1.11	184.2	202.4	-3.728	290
2013-02-27 20:30:00	9.09	9.63	9.83	10.84	10.04	28.23	28.02	26.83	30.87	26.14	0.646	2.427	196.6	182.1	2.609	0.906	181.6	196.5	-3.564	290
2013-02-27 21:00:00	7.686	9.22	9.65	10.74	9.99	30.63	28.42	26.89	30.84	26.03	0	1.708	172	156.2	1.313	0.486	151.1	172.1	-3.385	289
2013-02-27 21:30:00	4.549	7.535	8.73	9.96	9.26	39.28	32.33	29.48	33.15	28.15	0	1.496	155.4	148.6	1.421	0.221	137.1	155.4	-3.299	287
2013-02-27 22:00:00	2.783	6.252	7.764	9.12	8.52	46.12	37.04	32.37	35.71	30.37	0	1.486	156.3	125.2	1.094	0.108	134.4	156.2	-2.832	285.2
2013-02-27 22:30:00	1.923	5.263	7.499	9	8.52	50.16	40.16	33.04	36.09	30.51	0	1.216	134.6	116.3	1.121	0.003	145.6	134.6	-2.264	283.8
2013-02-27 23:00:00	1.054	4.189	6.376	8.4	8.41	53.46	43.53	35.7	37.2	30.66	0	0.713	84.2	193.2	1.205	0	0	83.2	-1.348	283.1
2013-02-27 23:30:00	0.682	3.705	5.396	7.342	7.158	57.28	47.22	40.58	41.9	34.81	0.366	1.506	105.6	128.2	1.289	0.179	101.7	105.7	-2.341	282.2
2013-02-28	3.559	5.236	5.565	6.745	5.828	51.52	46.59	44.6	47.94	42.61	0	1.977	102.5	102.8	1.161	0.535	101.7	102.5	-3.042	282.8
2013-02-28 00:30:00	3.487	4.881	5.216	6.437	5.557	53.46	49.8	47.86	51.03	45.49	0.274	1.681	104.7	80.8	1.569	0.199	86.6	104.8	-2.593	284.4
2013-02-28 01:00:00	3.163	4.798	5.188	6.434	5.511	56	51.44	49.33	52.38	46.92	0	1.821	119.1	111.6	2.017	0.384	118	119.2	-2.128	288.3
2013-02-28 01:30:00	2.903	4.826	5.218	6.466	5.526	58.22	52.81	50.75	53.75	48.35	0.378	1.88	112.4	106	1.629	0.186	105.1	112.5	-1.416	299.2
2013-02-28 02:00:00	2.494	4.58	4.899	6.133	5.166	60.8	54.16	52.47	55.48	50.08	0.33	1.432	146.3	172.8	1.105	0.328	173.1	146.2	-2.14	293.7
2013-02-28 02:30:00	2.243	3.949	4.35	5.653	4.737	63.03	58.32	56.77	59.53	53.98	0	1.602	161.5	118.5	1.269	0.438	130.9	161.5	-2.03	287.3
2013-02-28 03:00:00	1.708	3.707	4.536	5.929	5.007	66.5	60.95	57.91	60.27	54.8	0	1.292	140.2	145.8	1.014	0.214	159.5	140.4	-1.147	295
2013-02-28 03:30:00	1.819	3.792	4.409	5.733	4.768	68.18	63.08	61.26	63.75	58.5	0.39	0.897	148.8	95.4	0.99	0.202	78.23	149.7	-0.956	301.9
2013-02-28 04:00:00	1.956	3.676	4.224	5.555	4.563	71.85	68.05	66.76	68.94	63.81	0.862	0.698	110.7	199.3	1.369	0.28	10.66	106	0.34	318.5
2013-02-28 04:30:00	3.153	3.447	3.524	4.754	3.64	71.02	69.85	69.31	71.66	66.7	0.386	1	77.75	64.59	1.469	0.382	62.07	77.73	-0.514	321.7
2013-02-28 05:00:00	3.234	3.241	3.226	4.452	3.268	72.35	72.9	73	75.21	70.44	0.606	1.049	79.69	78.79	1.397	0.42	67.82	79.53	0.025	328.8
2013-02-28 05:30:00	3.503	3.475	3.455	4.69	3.512	73.73	74.61	74.89	76.86	72.32	0.566	1.353	87.8	66.11	0.466	0.597	64.05	87.6	0.242	328.8
2013-02-28 06:00:00	3.601	3.554	3.488	4.736	3.526	75.77	76.68	77.09	78.84	74.41	1.357	1.093	16.54	200	1.993	0.591	359.1	173.6	-0.192	328.4
2013-02-28 06:30:00	3.004	2.96	2.889	4.148	2.922	77.44	78.46	78.97	81	76.68	0.65	1.093	324.8	275.1	0	0.452	298.5	282.4	-0.326	327
2013-02-28 07:00:00	3.01	2.986	2.947	4.211	3	80.2	80.9	81.7	83.3	79.14	0.594	0.76	107.5	96.9	1.006	0.325	104.1	107.8	-0.03	326
2013-02-28 07:30:00	3.034	3	2.946	4.217	2.984	83	83.9	84.7	86	81.9	0.278	0.951	63.89	111.8	1.018	0.388	24.82	69.49	0.315	326
2013-02-28 08:00:00	2.909	2.872	2.816	4.102	2.844	84.3	85.2	86	87.2	83	0.89	0.817	348.6	172.5	1.721	0.286	346.8	225	1.659	325.8
2013-02-28 08:30:00	2.753	2.675	2.627	3.898	2.637	84.3	85.1	85.8	87.2	83.2	0	1.054	350.2	292.2	0.934	0.352	322.6	207.7	6.455	325.2
2013-02-28 09:00:00	3.025	2.895	2.823	4.076	2.816	84.1	85.1	85.8	87.2	83.3	0.786	1.618	2.23	259.1	1.929	0.801	346.6	143.3	33.64	323.1
2013-02-28 09:30:00	3.343	3.187	3.105	3.199	3.087	83.6	84.8	85.7	84.5	83.2	0.55	0.889	354.2	235.3	1.289	0.582	334.1	201.3	33.51	323.1
2013-02-28 10:00:00	3.642	3.423	3.294	3.25	3.221	82.7	84	85.2	83.9	82.9	2.597	2.068	323.8	277.9	5.363	1.021	299.9	282.5	91.5	316.5
2013-02-28 10:30:00	7.422	7.341	7.487	8.34	7.396	27.9	28.6	27.4	31.8	28.57	1.981	5.17	304.7	282.4	5.395	2.16	289.4	300.5	119.7	325.7
2013-02-28 11:00:00	8.63	8.52	8.41	9.26	8.39	12.08	12.13	11.6	15.7	11.77	2.972	7.621	307.8	289.4	6.518	3.139	292.5	307.5	154.9	324
2013-02-28 11:30:00	8.33	8.18	8.06	8.85	8.02	10.28	10.32	9.8	13.56	10.03	3.492	7.654	304.1	289.8	9.98	3.134	292.3	304	167.2	325.4
2013-02-28 12:00:00	8.36	8.14	7.987	8.8	7.921	9.68	9.79	9.34	13.45	9.61	2.273	7.529	306	290.2	4.623	3.202	293.6	304.1	220.2	322.6
2013-02-28 12:30:00	8.57	8.25	8.03	8.85	7.921	10.83	11.04	10.63	14.83	10.9	2.033	6.681	312.9	290.7	6.402	2.905	299.6	310.4	288.4	317.9
2013-02-28 13:00:00	8.44	8.1	7.858	8.69	7.733	12.48	12.79	12.41	16.63	12.67	1.997	5.842	308.9	290.2	5.475	2.53	295.4	308.9	298.8	308.8
2013-02-28 13:30:00	8.44	8.01	7.716	8.53	7.552	13.73	14.16	13.7	18.15	14.08	2.397	6.587	301.5	284.2	6.039	2.72	287.9	301.5	354.5	309.2
2013-02-28 14:00:00	8.42	7.962	7.664	8.48	7.495	14.02	14.51	14.17	18.75	14.46	1.993	6.072	304.4	289	4.843	2.559	292.1	304.2	390.8	302.3
2013-02-28 14:30:00	8.81	8.39	8.08	8.88	7.907	13.59	14.06	13.57	18.03	14.01	2.053	5.117	315	293.7	3.508	2.35	304.5	305	393.9	296.9
2013-02-28 15:00:00	8.86	8.55	8.3	9.11	8.16	12.62	13.1	12.8	17.02	13.09	2.577	6.45	343.8	282.6	5.111	3.215	328.3	247	409.2	284.8
2013-02-28 15:30:00	8.37	8.07	7.822	8.65	7.684	13.41	13.93	13.49	17.91	13.91	5.043	6.747	356.7	280.9	10.76	3.326	338.8	176.8	376.2	282.1
2013-02-28 16:00:00	6.733	6.56	6.412	7.296	6.362	13.55	14.04	13.51	17.97	13.93	3.4	7.417	12.99	176.5	5.147	3.692	0.086	99.9	170.6	273.4
2013-02-28 16:30:00	5.762	5.631	5.526	6.447	5.503	13.9	14.35	13.88	18.38	14.17	2.717	6.951	11.57	202.9	5.479	3.578	355.2	82.8	133.1	266.7
2013-02-28 17:00:00	5.277	5.151	5.059	5.994	5.047	15.03	15.76	15.18	19.76	15.16	2.697	5.762	8.99	208.9	5.355	2.862	352.3	105.2	94.6	269.1
2013-02-28 17:30:00	4.568	4.47	4.395	5.356	4.408	16.21	16.95	16.27	20.86	16.18	3.524	5.591	22.81	161.9	8.79	2.806	5.849	68.17	47.3	269.8
2013-02-28 18:00:00	3.845	3.771	3.717	4.692	3.745	17.42	18.12	17.43	22.03	17.28	3.032	6.895	11.88	201	6.678	3.52	354.4	89.8	10.99	268.8
2013-02-28 18:30:00	3.191	3.13	3.088	4.078	3.121	16.7	17.33	16.61	21.28	16.51	3.588	7.403	7.503	214	6.394	3.678	349.4	108.2	-2.545	265.9
2013-02-28 19:00:00	2.747	2.675	2.635	3.632	2.669	14.91	15.53	14.89	19.61	14.83	3.676	8.72	0.951	222.7	7.674	4.189	348.6	151	-2.916	267.3
2013-02-28 19:30:00	2.208	2.132	2.086	3.074	2.12	14.99	15.6	14.99	19.72	14.95	4.571	8.55	0.357	260.8	7.382	4.227	342.2	142	-2.971	264.6
2013-02-28 20:00:00	1.78	1.695	1.654	2.663	1.687	15.89	16.53	15.82	20.59	15.78	4.268	9.31	360	269.6	9.21	4.606	342.1	159.2	-2.772	263.6
2013-02-28 20:30:00	1.488	1.406	1.367	2.383	1.402	16.81	17.48	16.76	21.52	16.69	3.968	7.819	0.099	243.7	7.45	3.876	345.5	167.2	-2.967	262.4
2013-02-28 21:00:00	1.333	1.26	1.232	2.244	1.264	17.32	17.96	17.24	21.98	17.13	2.565	7.556	1.025	263.8	4.891	3.694	341.7	137	-2.885	262.9
2013-02-28 21:30:00	1.162	1.09	1.059	2.072	1.092	17.74	18.41	17.69	22.42	17.57	2.629	6.53	358.5	268.1	6.926	3.283	344	164.6	-3.009	262.1
2013-02-28 22:00:00	0.982	0.91	0.887	1.908	0.925	16.84	17.47	16.72	21.46	16.6	3.764	6.299	358.4	257.3	6.378	3.078	343.4	160.4	-3.091	260.7
2013-02-28 22:30:00	0.781	0.708	0.68	1.696	0.716	15.42	16.05	15.29	20.04	15.14	2.081	6.898	359.6	276.1	6.81	3.337	340.6	155.4	-3.043	259.3
2013-02-28 23:00:00	0.335	0.258	0.223	1.24	0.259	14.64	15.3	14.69	19.43	14.62	5.615	7.114	1.808	254.1	11.84	3.501	342.2	118.8	-3.167	256
2013-02-28 23:30:00	-0.131	-0.213	-0.242	0.788	-0.206	15.34	16.04	15.31	20.07	15.16	3.448	6.969	0.062	266.1	5.075	3.529	341.7	149.1	-3.158	253.5
2013-05-07	18.37	20.97	22.47	23.73	23.21	70.14	58.06	51.39	52.91	47.18	0	1.203	193.7	97.4	0.922	0.038	140.5	193.9	-2.311	371.6
2013-05-07 00:30:00	17.85	20.03	21.89	23.43	22.95	74.37	63.78	55.25	55.57	49.73	0	0.712	205	114.4	0	0.013	35.11	206.6	-1.473	377.8
2013-05-07 01:00:00	17.61	19.21	20.88	22.67	22.53	76.87	68.99	60.42	59.23	52.07	0	0.192	82.2	107.6	0	0.019	112.5	88.3	-1.908	375.1
2013-05-07 01:30:00	17.2	18.51	20.02	21.99	21.95	79.48	73.29	65.73	63.34	55.24	0	0.559	261.3	147.1	1.161	0.008	135.8	210.8	-1.345	374.4
2013-05-07 02:00:00	16.67	17.45	19.07	20.98	20.66	82.4	78.41	69.43	66.08	58.4	0	0.597	300.9	176.5	0.722	0	0	274	-2.233	365.9
2013-05-07 02:30:00	16.01	16.56	17.94	20.23	20.29	84.5	81.6	72.99	67.36	57.53	0	0.346	271.3	178.7	0	0	0	250.9	-1.362	368
2013-05-07 03:00:00	15.54	16.1	17.21	19.4	19.81	86.1	83.9	77.24	71.11	57.05	0	0.336	338.4	121.5	0.886	0	0	209.5	-1.126	367.5
2013-05-07 03:30:00	15.24	15.64	17.17	19.37	19.44	87.2	85.3	75.31	67.16	53.62	0	0.418	331.4	134.7	0	0	0	328.7	-1.29	363.2
2013-05-07 04:00:00	14.63	14.99	16.24	18.34	18.31	87.5	85.7	75.89	70.39	59.35	0	0.018	347.8	175.5	0	0	0	294.8	-1.8	357.9
2013-05-07 04:30:00	14.23	14.7	15.99	17.99	17.56	88.1	86.2	78.28	74.4	66.14	0	0.437	309.3	176.4	0.838	0	0	283.9	-0.771	357.1
2013-05-07 05:00:00	14.46	14.84	15.88	17.67	17.36	89.1	87.9	78.85	73.89	64.23	0	0.773	322.4	176.4	0.734	0	0	322.1	-0.2	357.8
2013-05-07 05:30:00	13.87	14.11	16.24	17.99	17.51	89.1	86.8	70.79	67.64	60	0	0.922	329.2	219.7	0.738	0	0	321.1	5.719	352.5
2013-05-07 06:00:00	13.77	14.33	15.81	17.65	17.09	89.4	86.3	76.1	73.31	66.86	0	0.78	312.9	121.3	0.682	0	0	312.2	37.02	353.9
2013-05-07 06:30:00	14.8	15.18	16.2	17.77	17.21	89.7	85.8	74.82	71.14	61.63	0	0.591	330	46.04	0.394	0	0	326.7	73.77	358
2013-05-07 07:00:00	15.64	16.33	17.13	18.38	17.62	87	79.94	71.45	70.34	62.04	0	0.524	331	45.39	0.866	0	0	328.9	104.5	363
2013-05-07 07:30:00	17.54	18.03	18.21	19.3	18.31	78.79	73.71	69.77	69.3	63.18	0	0.591	332.7	282.3	0	0	0	299.8	148.9	372
2013-05-07 08:00:00	19.09	19.28	19.23	20.23	19.14	72.01	68.77	65.65	66.56	61.61	0	0.456	299.7	301.9	1.149	0	0	296.9	154	379.3
2013-05-07 08:30:00	20.36	20.28	20.1	21.04	19.96	66.07	64.8	63.4	64.92	60.31	0	0.748	312.4	265.8	0.446	0	0	289.3	246.2	382.5
2013-05-07 09:00:00	21.68	21.38	21.1	22.01	20.97	57.51	58.92	58.31	60.55	56.39	0	0.51	314.7	208.2	0	0.125	344.3	222.9	330.2	385.7
2013-05-07 09:30:00	22.25	21.94	21.66	22.54	21.47	56.65	57.74	56.98	59.42	55.3	0	0.517	315	280.2	0.414	0.002	291.6	265.5	270.7	396.8
2013-05-07 10:00:00	22.61	22.37	22.09	22.95	22.02	56.87	57.32	56.28	58.67	54.09	0	0.484	299.4	233.3	0.274	0	0	214.9	247.3	402.6
2013-05-07 10:30:00	23.2	22.96	22.71	23.59	22.7	54.75	55.55	54.75	57.13	52.46	0	0.315	280.8	206.6	0	0.059	141.5	262.7	245.1	405.4
2013-05-07 11:00:00	23.53	23.46	23.27	24.09	23.19	53.81	53.49	52.37	54.92	50.33	0	0.373	302.9	232.9	0.53	0.019	348.5	254.3	286.3	407.3
2013-05-07 11:30:00	25.12	24.68	24.45	25.21	24.35	47.6	49.09	48.16	51.26	46.7	0	0.603	41.67	186.5	0.274	0.35	44.04	136.7	471.6	414.2
2013-05-07 12:00:00	25.72	25.27	24.94	25.7	24.74	46.87	48.74	48.04	51.26	46.91	0	0.967	356.8	150.4	0	0.347	3.904	160.8	415.4	417.9
2013-05-07 12:30:00	26.27	25.98	25.69	26.42	25.49	46.63	47.28	46.61	49.7	45.36	0.446	1.125	11.3	180.4	1.149	0.302	9.49	116.7	356.6	421.6
2013-05-07 13:00:00	27.27	27.04	26.67	27.32	26.39	46.25	47.02	46.07	49.09	44.66	0.546	1.351	326.7	259.9	1.078	0.359	312.4	269.6	560.1	422.5
2013-05-07 13:30:00	28.79	28.38	28.09	28.61	27.82	37.79	38.31	37.26	40.72	36.38	0.49	1.58	229.6	206.4	1.585	0.698	218.5	222	562.6	429.7
2013-05-07 14:00:00	29.3	29.08	28.84	29.3	28.63	32.8	32.56	31.43	34.83	30.52	0	1.658	210.6	185.2	0.894	0.671	219.5	207.2	589.8	428.9
2013-05-07 14:30:00	29.4	29.11	28.93	29.42	28.72	29.16	29.85	29.03	32.59	28.55	0.686	2.813	184.4	160.8	1.369	1.117	161.3	185.2	582.8	415.9
2013-05-07 15:00:00	29.33	29.12	29.01	29.5	28.83	28.86	29.27	28.32	31.87	27.73	1.213	2.728	187.3	165.7	2.541	1.01	155.7	186.2	521.3	416.9
2013-05-07 15:30:00	29.26	29.09	28.97	29.49	28.83	25.86	26.43	25.58	29.29	25.16	0.974	4.124	184.4	163.1	2.273	1.486	160.8	185.3	502.4	413.5
2013-05-07 16:00:00	29.03	28.97	28.87	29.41	28.73	27.79	27.99	27.06	30.71	26.56	1.565	3.082	191.9	182.9	3.46	1.044	176.3	192.2	364.1	416.4
2013-05-07 16:30:00	28.37	28.43	28.39	28.99	28.34	29.6	29.96	28.98	32.52	28.26	0.646	2.483	181.1	153.5	1.809	0.918	149.5	181.2	232.4	418.5
2013-05-07 17:00:00	28.61	28.66	28.62	29.2	28.54	28.38	28.74	27.88	31.5	27.31	1.145	2.957	180.3	159.8	3.032	1.07	158.4	180.4	265.9	419.9
2013-05-07 17:30:00	28.3	28.34	28.29	28.91	28.26	29.83	30.67	29.92	33.51	29.32	0.778	2.778	172.3	153	2.317	1.111	153	172.7	143.2	418.3
2013-05-07 18:00:00	27.58	27.74	27.74	28.43	27.8	31.89	32.63	31.83	35.29	30.95	1.109	2.324	169	152.5	1.661	0.89	152.2	169	50.47	416.1
2013-05-07 18:30:00	27.04	27.37	27.44	28.18	27.57	33.53	33.77	32.71	36.05	31.67	0.694	2.249	176	159	1.585	0.782	156.8	176	25.77	416.7
2013-05-07 19:00:00	26.68	27.09	27.22	27.97	27.37	34.42	33.94	32.74	36.08	31.62	0	1.796	172.3	135	0.958	0.504	139.4	172.2	12.32	421.8
2013-05-07 19:30:00	26.11	26.84	26.97	27.76	27.18	35.44	34.17	32.94	36.24	31.66	0.774	1.962	153.4	137.8	2.617	0.604	134.7	153.4	0.769	423.2
2013-05-07 20:00:00	26.07	26.39	26.43	27.2	26.54	37.23	38.03	36.92	40.35	35.55	0.762	2.22	139.2	129.7	1.953	0.853	129.7	139.3	-2.031	421.3
2013-05-07 20:30:00	25.63	25.97	26.04	26.83	26.17	37.77	38.57	37.41	40.76	35.91	1.333	2.135	138.1	131.3	4.168	0.836	133.2	138	-2.098	415.5
2013-05-07 21:00:00	25.38	25.62	25.65	26.44	25.75	35.15	36.14	35.17	38.55	33.91	1.265	2.405	143.6	143.1	3.02	0.967	142.1	143.6	-2.307	410.4
2013-05-07 21:30:00	24.65	25.05	25.14	25.93	25.25	36.38	36.5	35.24	38.74	33.96	0	1.515	148.4	146.3	1.381	0.39	140.2	148.6	-2.691	402.3
2013-05-07 22:00:00	22.68	24	24.45	25.35	24.75	45.54	39.46	36.56	39.75	34.48	0	1.349	141.4	161.5	1.617	0.059	128.5	141.5	-2.3	396
2013-05-07 22:30:00	21.74	23.56	23.89	24.81	24.21	45.89	39.32	37.1	40.21	34.92	0	1.757	130.3	145	1.449	0.24	142.1	130.3	-2.512	387
2013-05-07 23:00:00	21.74	23.07	23.33	24.26	23.61	46.17	41.47	39.59	42.77	37.48	0.726	1.528	139	163.8	1.533	0.138	149.4	138.9	-2.459	389.1
2013-05-07 23:30:00	20.64	22.43	22.89	23.9	23.25	51.87	44.81	41.98	44.81	39.48	0	1.449	149.1	174.9	1.961	0.147	172.4	149.1	-2.034	385.8
2013-05-08	21.08	22.63	23.03	23.99	23.35	47.22	41.61	38.95	41.95	36.46	0.37	1.763	158	112.3	1.961	0.491	126.8	158.3	-2.187	382.2
2013-05-08 00:30:00	21.51	22.58	22.92	23.88	23.19	43.55	40.6	38.31	41.53	36.41	0	1.182	150.2	193.4	0	0.27	144.4	130.2	-2.824	379.6
2013-05-08 01:00:00	19.26	20.19	21.23	22.46	21.88	54.14	51.42	47.27	49.79	44.53	0	0.252	87.7	154.1	1.273	0.011	138	77	-3.344	372.7
2013-05-08 01:30:00	17.59	18.89	20.05	21.39	20.78	64.77	60.06	54.7	55.85	50.06	0	0.535	95.1	126.1	0.734	0.019	192.4	96.5	-2.357	369.4
2013-05-08 02:00:00	17.44	18.91	19.57	20.73	19.96	66.19	59.88	56.03	57.71	52.39	0	0.974	70.49	116.4	1.145	0.08	12.73	70.39	-2.475	367.2
2013-05-08 02:30:00	18.2	18.91	19.21	20.28	19.44	58	56.2	53.94	56.21	51.15	0.518	1.167	95.1	117.9	1.109	0.26	106.2	94.7	-2.287	369.5
2013-05-08 03:00:00	18.54	18.92	19.05	20.09	19.21	54.04	54.22	52.9	55.44	50.57	0.294	1.814	112.1	119.4	0.666	0.627	119.5	112.3	-2.303	365.4
2013-05-08 03:30:00	18.13	18.58	18.74	19.79	18.92	55.75	55.73	54.35	56.82	51.95	0	1.144	94.5	171	0.534	0.262	108.8	93.5	-2.743	361.9
2013-05-08 04:00:00	17.39	17.93	18.26	19.39	18.55	60.41	58.69	56.43	58.48	53.41	0	0.747	55.23	262.4	0.91	0.082	44.66	54.63	-2.328	363.7
2013-05-08 04:30:00	16.06	16.86	17.65	18.86	18.06	66.92	63.06	58.96	60.62	55.38	0	0.758	89.4	173.6	1.649	0	0	85.4	-2.493	356.4
2013-05-08 05:00:00	15.18	16.25	17.06	18.38	17.63	72.63	67.17	62.22	63.24	57.62	0	0.975	148.3	177.8	0.91	0.054	151.3	148.7	-2.064	353.3
2013-05-08 05:30:00	14.43	14.93	16.3	18	17.37	77.93	74.44	66.2	65.44	59.35	0	0.481	189.4	257.2	0.278	0	0	189.1	4.512	351.1
2013-05-08 06:00:00	14.13	14.49	15.54	17.52	17.14	81.3	79.42	72.32	69.56	61.49	0	0.23	277.8	255.2	1.177	0	0	237.1	27.52	349.7
2013-05-08 06:30:00	14.74	15.02	15.56	17.19	16.75	84.5	83.1	78.99	76.03	66.03	0	0.754	333.3	261.4	0.666	0	0	272.9	68.92	350
2013-05-08 07:00:00	16.03	16.34	16.88	18.26	17.47	83	79.68	73.6	71.28	63.41	0.41	0.76	359.4	231.5	0.842	0.06	137.9	186.3	111.8	353.9
2013-05-08 07:30:00	17.2	17.61	17.91	18.3	18.05	73.46	68.4	63.31	61.49	57.71	0.326	0.781	82.1	144.4	0.822	0.155	111.5	86.1	106.5	359.4
2013-05-08 08:00:00	18.44	18.56	18.53	19.17	18.48	57.52	56.16	54.31	55.32	51.72	0.422	1.211	93.4	131.7	0.782	0.482	105.8	92.4	200	362.8
2013-05-08 08:30:00	20.02	19.65	19.45	20.16	19.33	50.43	51.69	50.98	53	49.45	0.474	1.043	87.2	102.9	1.501	0.53	75.35	93	304.5	369.6
2013-05-08 09:00:00	21.36	20.55	20.31	21.01	20.1	46.06	48.93	48.47	51.42	47.33	0.834	1.398	114.9	109.9	1.629	0.76	102	118.9	406.9	384.5
2013-05-08 09:30:00	21.93	21.07	20.85	21.58	20.66	43.74	46.7	46.36	49.52	45.39	1.086	1.211	144.6	143.3	3.02	0.647	118.6	155.9	448.1	398.5
2013-05-08 10:00:00	22.42	21.58	21.37	22.05	21.11	42.02	44.94	44.62	47.94	43.67	0.658	1.625	137.8	118.5	1.09	0.839	113.5	137.5	509.5	399.6
2013-05-08 10:30:00	22.31	21.64	21.39	22.1	21.14	43.06	45.1	44.23	47.69	43.12	0.822	1.517	184.6	167.3	1.885	0.685	168.4	183.4	271.6	403.6
2013-05-08 11:00:00	21.41	21.16	21.01	21.85	20.92	49.89	50.11	48.52	51.14	46.03	0	1.114	199.7	169.6	0.85	0.17	152.8	199	140.3	404.8
2013-05-08 11:30:00	20.97	20.9	20.8	21.66	20.72	57.45	55.69	53.55	55.61	50.05	0	0.926	135.1	155.1	1.121	0.205	132.9	137.5	163	404.9
2013-05-08 12:00:00	20.11	20.3	20.34	21.32	20.41	68.73	64.05	59.28	60.04	54.3	0	0.962	187.9	226.9	0.278	0.177	206	191.9	166.7	401.1
2013-05-08 12:30:00	20.99	21.22	21.3	22.18	21.28	60.21	56.16	52.56	54.57	49.6	0	0.918	172	185.9	1.245	0.248	149	179.8	271.4	405.1
2013-05-08 13:00:00	23.13	22.74	22.62	23.42	22.47	46.74	47.23	45.87	48.93	44.22	0.362	0.942	154.8	164.6	1.545	0.437	154.9	164	401.6	410.7
2013-05-08 13:30:00	23.07	22.8	22.69	23.45	22.54	45.19	45.7	44.48	47.65	42.88	0.326	0.966	187.8	164.6	0.606	0.385	158.9	192.1	244.3	415.8
2013-05-08 14:00:00	23.52	23.34	23.15	23.94	23.01	47.7	47.24	45.84	48.92	44.36	0.45	0.918	277.7	214.4	0.958	0.304	308.5	247.9	233	417.7
2013-05-08 14:30:00	22.94	22.82	22.51	23.35	22.45	54.21	54.29	53.64	56.23	51.46	0.522	1.399	272.1	214.5	2.309	0.283	262.8	271.9	153.4	415.3
2013-05-08 15:00:00	22.22	22.11	21.97	22.85	21.95	55.92	56.27	55.46	57.79	53.15	1.613	2.294	200.8	186.7	2.924	0.717	180.1	202.1	145.4	412.6
2013-05-08 15:30:00	22.27	22.22	22.16	23.01	22.11	54.54	55.04	53.85	56.37	51.76	0	1.481	213.8	184.4	1.173	0.298	158	213.9	132.1	411.8
2013-05-08 16:00:00	21.88	22.05	22.06	22.95	22.06	57.17	55.8	53.92	56.28	51.53	0	1.713	193.4	184.7	1.241	0.422	164.2	193.9	80.6	411.6
2013-05-08 16:30:00	21.85	21.99	21.99	22.87	22	52.49	52.29	51.15	53.85	49.05	0.314	1.78	159.4	144.7	2.169	0.616	142.1	158.7	80.8	410.9
2013-05-08 17:00:00	21.84	21.94	21.95	22.84	21.97	50.86	51.32	50.03	52.73	48	0	1.862	197.1	172.8	0.906	0.514	158.2	197.4	53.98	409.3
2013-05-08 17:30:00	21.66	21.77	21.86	22.77	21.91	55.05	53.51	51.21	53.68	48.77	0.406	1.176	195.9	170.7	1.641	0.206	164.1	196.4	62.91	408.3
2013-05-08 18:00:00	21.44	21.66	21.77	22.66	21.83	47.81	46	43.45	46.38	41.35	0.642	1.561	211.1	160.2	2.669	0.201	152.1	212	53.74	407.6
2013-05-08 18:30:00	21.7	21.95	21.99	22.9	22.08	45.87	45.95	44.72	47.8	42.87	0	1.831	222.4	198.5	1.805	0.371	175.7	220.7	27.51	408.6
2013-05-08 19:00:00	21.23	21.5	21.58	22.53	21.69	53.96	53.62	52.3	54.82	49.96	0	0.986	252.6	142.4	0.562	0	0	254.1	10.04	406.8
2013-05-08 19:30:00	20.51	20.95	21.22	22.25	21.42	59.25	55.74	52.68	54.77	49.66	0	0.874	236.9	180.3	1.042	0	0	234.1	-0.839	405.4
2013-05-08 20:00:00	19.21	19.81	20.62	21.81	21.05	70.34	63.76	55.45	56.23	50.55	0	0.927	228.6	180.7	1.074	0	0	228.6	-0.259	403.8
2013-05-08 20:30:00	19.75	20.57	20.94	21.95	21.17	57.62	53.17	49.72	52.1	46.92	0.29	1.723	212.1	174.3	1.277	0.248	152.5	213	-0.304	403.6
2013-05-08 21:00:00	20.19	20.55	20.59	21.59	20.68	55.55	54.54	53.44	55.86	51.06	0.738	2.078	223.3	186.8	2.437	0.516	186.9	224	-6.401	403.4
2013-05-08 21:30:00	18.05	18.31	18.43	19.61	18.7	73.24	71.29	69.7	69.91	64.75	0.57	2.349	193.5	152.5	2.089	0.507	150.1	193.5	-6.031	395.8
2013-05-08 22:00:00	17.34	18.03	18.26	19.42	18.56	70.11	65.26	62.47	63.48	58.07	0.282	2.165	192.2	162.7	0.79	0.464	157.1	193.6	0.909	392.4
2013-05-08 22:30:00	17.64	18.26	18.48	19.58	18.68	64.93	61.57	59.06	60.71	55.69	0.598	1.7	209.6	158.3	2.697	0.266	177	210.1	0.212	393.1
2013-05-08 23:00:00	18.07	18.39	18.52	19.55	18.63	57.88	56.74	54.77	57.04	52.25	1.098	1.664	233.9	183.3	2.209	0.322	169	233.5	-0.837	391.8
2013-05-08 23:30:00	17.91	18.15	18.21	19.22	18.28	56.83	56.33	54.86	57.32	52.57	0	1.904	242.4	163.4	0.982	0.436	130.1	238.8	-1.07	389.7
2013-05-09	17.62	17.82	17.86	18.91	17.96	59.62	59.03	57.8	60.04	55.26	0	1.632	248.3	212.6	0	0.25	306.2	247.4	-1.091	388.4
2013-05-09 00:30:00	17.41	17.61	17.68	18.74	17.78	61.45	61.08	59.77	61.84	57.11	0.426	0.743	230.5	127.2	1.257	0.04	118.1	220.3	-0.932	388
2013-05-09 01:00:00	17.27	17.51	17.57	18.62	17.64	63.03	62.55	61.53	63.58	59.03	0.458	1.426	226.4	184	1.441	0.204	167.2	227.5	-0.73	387.6
2013-05-09 01:30:00	17.32	17.48	17.5	18.57	17.58	63.65	63.75	62.94	64.87	60.35	0	1.335	198	149.3	1.229	0.234	151.5	198.8	-0.827	387
2013-05-09 02:00:00	17.05	17.24	17.33	18.43	17.46	66.8	66.2	65.17	66.69	62.08	0	1.082	197.8	126	1.066	0.032	85.2	198.1	-0.776	386.6
2013-05-09 02:30:00	16.85	17.18	17.28	18.38	17.43	68.9	67.1	65.97	67.48	62.83	0	1.03	145.6	127.2	1.193	0.112	126.6	146	-0.721	386.4
2013-05-09 03:00:00	16.48	16.97	17.26	18.41	17.48	73.23	69.18	66	67.29	62.47	0	1.006	133.1	115.8	0.878	0.009	132.9	133	-0.371	386.6
2013-05-09 03:30:00	16.24	17.01	17.25	18.4	17.48	75.39	68.91	66.38	67.58	62.67	0	1.127	131.6	146.9	0.978	0.023	150.4	131.6	-0.446	386.7
2013-05-09 04:00:00	16.29	17.15	17.28	18.38	17.43	74.26	67.33	65.86	67.38	62.7	0	1.147	135.5	134.1	0.998	0.048	131.2	135.5	-0.505	386.4
2013-05-09 04:30:00	16.43	17.14	17.29	18.41	17.48	72.91	67.23	65.23	66.56	61.6	0.826	1.266	168.1	140.3	1.929	0.151	137.9	168.2	-0.403	386.3
2013-05-09 05:00:00	16.87	17.44	17.55	18.65	17.71	66.32	62.87	61.19	62.91	58	0.474	1.595	176.1	145.2	2.129	0.368	146.7	176	-0.35	386.7
2013-05-09 05:30:00	17.16	17.49	17.55	18.62	17.66	63.77	62.49	61.38	63.28	58.64	0	1.508	179	143.8	1.157	0.269	145	179	6.069	386
2013-05-09 06:00:00	17.19	17.48	17.51	18.57	17.62	65.32	63.27	62.19	63.98	59.19	0	1.262	170.8	137.1	0.742	0.113	135.8	170.7	22.21	383
2013-05-09 06:30:00	17.09	17.47	17.54	18.64	17.71	68.94	64.69	62.68	63.9	58.54	0	1.055	173.5	127.8	1.018	0.009	135	173.7	36.44	377.1
2013-05-09 07:00:00	17.14	17.55	17.64	18.71	17.78	69.7	64.64	62.46	63.84	58.7	1.677	1.459	161.1	134.2	3.732	0.297	142.8	160.8	67.23	376.7
2013-05-09 07:30:00	17.46	17.37	17.29	18.32	17.26	67.68	68.6	68.7	70.31	66.19	0.49	2.191	136.1	134.4	1.429	0.988	134.1	136.4	100.7	379.8
2013-05-09 08:00:00	17.75	17.55	17.45	18.46	17.39	66.65	67.94	67.97	69.75	65.77	1.094	2.234	131.8	122.4	2.341	0.977	123	132	135.2	384.7
2013-05-09 08:30:00	17.83	17.58	17.48	18.46	17.39	64.33	65.89	65.9	67.86	63.84	0.686	2.633	128.7	122.1	2.133	1.103	122.9	128.8	162	385.1
2013-05-09 09:00:00	17.31	17.14	17.06	18.06	17.02	62.01	63.58	63.41	65.54	61.32	0.91	2.22	142.9	137.5	1.361	0.954	136.8	143.1	71.46	385.7
2013-05-09 09:30:00	17.01	16.95	16.9	17.92	16.9	63.08	64.28	64.04	66.05	61.72	0.474	1.895	141.6	141	0.814	0.822	140.2	141.9	52.17	384.3
2013-05-09 10:00:00	17.23	17.13	17.06	18.05	17.01	62.16	63.07	62.76	64.89	60.58	1.917	2.319	123.6	120.1	4.875	0.937	121.6	124.3	122.4	385
2013-05-09 10:30:00	17.91	17.51	17.36	18.29	17.21	59.49	61.48	61.48	63.9	59.78	0.898	2.649	124.2	125.1	3.156	1.209	124.7	124.4	243.2	387.8
2013-05-09 11:00:00	17.75	17.48	17.36	18.32	17.26	62.52	64.21	64.19	66.26	62.09	0.486	1.807	122.7	124	1.933	0.78	121.1	126.2	136.9	388.6
2013-05-09 11:30:00	17.75	17.51	17.39	18.37	17.3	64.71	66.23	66.26	68.14	64.04	0	1.523	134.8	131.4	1.357	0.563	131.1	135.4	106.7	388.5
2013-05-09 12:00:00	17.46	17.31	17.23	18.25	17.2	66.38	67.48	67.38	69.1	64.89	0.318	1.405	140.6	137.5	0.982	0.479	126.4	140.9	60.45	387.9
2013-05-09 12:30:00	17.61	17.46	17.39	18.38	17.32	67.13	67.78	67.5	69.25	65.15	0.814	1.213	126.1	110.7	1.737	0.399	112.9	126.8	129.3	389.1
2013-05-09 13:00:00	18.58	18.16	18	18.93	17.84	62.89	64.42	64.5	66.74	62.91	0.802	1.422	110.8	101.9	1.989	0.654	96.4	110.9	243.1	392.4
2013-05-09 13:30:00	18.88	18.38	18.21	19.1	18.04	61.16	63.08	63.19	65.51	61.55	0.622	1.958	121.7	115.3	1.713	0.915	115.4	121.7	337.4	385.9
2013-05-09 14:00:00	20.03	19.25	19.04	19.84	18.71	57.17	59.8	59.83	62.53	58.65	1.257	2.065	147.2	139.4	2.449	0.953	140.5	147.2	568.6	385.3
2013-05-09 14:30:00	19.82	19.13	18.93	19.75	18.67	54.65	57.58	57.64	60.49	56.42	0.894	2.109	130.1	128.2	1.913	1.006	129.9	129.7	302.2	389.3
2013-05-09 15:00:00	19.06	18.75	18.65	19.56	18.55	55.94	57.64	57.25	59.89	55.62	0.282	1.733	154.7	144.6	1.889	0.809	142.6	154.9	165.3	396.4
2013-05-09 15:30:00	19.09	18.88	18.69	19.63	18.62	57.9	58.75	58.11	60.47	55.88	0	0.654	347.5	216.2	0.83	0.139	168.8	192.2	62.58	396.1
2013-05-09 16:00:00	18.57	18.45	18.4	19.38	18.4	61.31	61.38	59.86	61.84	56.89	0.734	1.126	121.5	145.6	1.066	0.406	120.3	146.5	119.9	389.8
2013-05-09 16:30:00	18.87	18.74	18.67	19.61	18.62	57.54	58.39	57.87	60.37	55.88	0	1.194	137.1	129.1	0.914	0.373	129.9	136.8	84.9	387.3
2013-05-09 17:00:00	19.21	19.08	18.97	19.91	18.9	59.04	59.41	58.6	60.88	56.32	0	0.225	100.4	98.6	0.546	0.069	100.4	93.1	87.2	384.5
2013-05-09 17:30:00	18.62	18.53	18.49	19.47	18.49	61.52	62.44	62.03	64.17	59.67	0.378	1.397	136.3	125	1.333	0.488	127.8	136.4	56.36	384.5
2013-05-09 18:00:00	18.84	18.73	18.66	19.62	18.6	61.23	62.28	61.85	64.05	59.7	0.57	1.233	120.6	117.3	1.153	0.391	123.5	120.4	88.4	376.9
2013-05-09 18:30:00	18.73	18.66	18.63	19.59	18.59	60.56	61.74	61.29	63.56	59.2	0	1.614	135.3	124	1.129	0.631	126.8	135.5	75.93	369.4
2013-05-09 19:00:00	17.8	17.93	18.07	19.18	18.27	66.16	65.63	63.79	65.26	60.37	0	0.845	126.1	182.8	1.002	0.035	101.1	122.1	20.3	354.6
2013-05-09 19:30:00	16.25	16.56	17.19	18.59	17.93	73.22	72.2	68.41	68.35	62.33	0	0.331	133.1	231.2	0.274	0	0	136.6	1.189	355.6
2013-05-09 20:00:00	14.96	15.27	16.16	18	17.57	79.19	78.87	75.22	72.49	64.95	0	0.832	179.8	177.1	2.257	0	0	172.6	-1.777	343.3
2013-05-09 20:30:00	14.5	15.72	16.74	18.18	17.45	83.6	78.61	71.41	70.76	64.95	0	1.731	188	187.6	1.945	0.106	144.4	188.2	-1.316	352
2013-05-09 21:00:00	14.91	16.53	17.02	18.29	17.42	81.3	72.12	69.21	69.83	64.89	0.382	1.401	174.6	109.7	1.817	0.04	119.3	174.6	-2.711	339.1
2013-05-09 21:30:00	14.57	15.93	16.77	18.12	17.24	81.1	73.96	69.68	70.07	65.16	0	1.135	229.3	211.1	1.046	0.151	278.9	229.7	-2.426	337.1
2013-05-09 22:00:00	13.74	14.88	16.13	17.6	16.88	82.7	77.96	72.42	72.07	66.61	0	0.926	161.7	109.1	1.285	0	0	159.8	-2.904	333.9
2013-05-09 22:30:00	12.94	13.8	14.91	16.79	16.43	85.4	83.4	79.34	76.77	69.09	0	0.318	135.8	156.2	0	0	0	114.2	-2.595	331.3
2013-05-09 23:00:00	12.37	12.85	13.97	15.92	15.55	87.5	86.5	82.8	80.4	72.9	0	0.428	322.1	218.1	0	0.002	295.4	285	-3.078	326.1
2013-05-09 23:30:00	11.49	12.02	13.22	15.44	15.1	88.2	88.2	86.2	83.1	75.9	0	0.247	142.4	125.2	0.598	0	0	223.1	-2.224	320.3
2013-05-10	10.88	11.52	13.03	15.3	14.88	88.8	89.3	88	84.4	76.99	0	0.927	175.1	137	0.69	0	0	174.9	-1.834	317.7
2013-05-10 00:30:00	10.53	11	12.48	14.84	14.51	89.4	90.1	89.4	86	79.11	0	0.161	294.5	137	0.55	0	0	212.6	-2.245	316.3
2013-05-10 01:00:00	10.21	10.67	11.96	14.22	13.84	89.9	90.9	90.5	87.4	80.7	0	0.108	298.5	107.4	0.534	0	0	289.5	-3.076	314.3
2013-05-10 01:30:00	9.56	10.68	12.21	13.97	13.3	90.2	91.7	91.9	89.5	84	0	0.866	0.196	192	0.746	0	0	116.6	-2.463	319.2
2013-05-10 02:00:00	9.65	10.3	11.79	13.7	12.98	90.7	91.8	92.1	90.1	85.1	0	0.888	341.7	266.3	0	0	0	270	-3.154	317
2013-05-10 02:30:00	9.18	9.8	11.23	13.31	12.64	90.7	92.1	92.5	90.7	85.9	0	0.145	305.7	179.9	0	0	0	301.1	-3.139	315.3
2013-05-10 03:00:00	8.79	9.32	10.35	12.58	12.14	91	92.4	92.8	91.4	86.9	0	0.377	326.7	191.1	0	0	0	247.6	-2.568	322.3
2013-05-10 03:30:00	8.3	8.82	9.74	12.03	11.64	91	92.7	93.5	92	87.4	0	0.426	237.5	159.5	0.91	0	0	267.6	-2.626	328.6
2013-05-10 04:00:00	8.01	8.52	9.59	11.6	11.01	91.3	93	94.3	92.5	88.2	0	0.551	297.5	231.4	0	0	0	234.7	-2.702	335.3
2013-05-10 04:30:00	7.697	8.23	9.34	11.45	11	91.4	93	94.4	92.9	89	0	0.658	331.8	208.8	1.373	0	0	288.8	-2.328	336.9
2013-05-10 05:00:00	7.63	8.25	9.4	11.36	10.79	91.8	93.5	95.2	93.4	89.5	0	0.607	323.5	142.3	1.361	0.002	215	156.2	-2.213	339.7
2013-05-10 05:30:00	7.559	8.16	9.31	11.45	10.98	91.9	93.4	95.2	93.7	89.7	0	0.327	147.5	195.7	1.281	0	0	181.5	7.303	341.1
2013-05-10 06:00:00	7.89	8.27	9.44	11.56	10.91	92.4	93.9	95.6	93.7	89.8	0	0.688	214.6	183.1	1.333	0.108	177.1	208.8	43.24	345.2
2013-05-10 06:30:00	9.42	9.88	10.46	12.22	11.53	93.2	94.4	96	94.1	89.9	0	0.607	176.1	148.3	0.302	0.046	182.1	157.7	117.4	349
2013-05-10 07:00:00	12.05	12.36	12.6	14.21	13.2	93.8	94.8	96.3	93.9	89.6	0	0.307	311.4	202.6	0.278	0	0	170.1	220.8	346.2
2013-05-10 07:30:00	14.39	14.55	14.84	16.28	15.26	93.9	94.5	95.2	92.1	87.5	0	0.685	285.5	198.5	1.229	0.003	258.8	263.9	320.7	318.9
2013-05-10 08:00:00	15.5	16.12	17.44	18.66	17.77	90.7	86.1	72.44	68.65	61.73	0	1.304	291.1	233.7	0.594	0.002	329.4	287.1	407.6	328
2013-05-10 08:30:00	19.73	20.23	20.62	21.45	20.6	43.75	36.39	29.28	31.93	26.67	0.97	2.403	312.7	241.8	4.499	0.594	295.7	302.1	502	337.6
2013-05-10 09:00:00	23.16	22.82	22.54	23.24	22.4	22.29	19.97	17.72	21.32	16.6	0.61	3.277	319.3	232.6	5.155	0.898	304.8	292.5	594.6	344.8
2013-05-10 09:30:00	24.56	23.89	23.46	24.05	23.19	18.22	16.8	15.21	19.12	14.73	0.698	3.3	334	213.5	3.3	0.887	324.8	261.3	676.9	348.9
2013-05-10 10:00:00	25.34	24.54	24.03	24.57	23.71	17.42	16.07	14.78	18.62	14.34	0.714	3.821	319.8	232.8	3.668	0.99	307.8	291.4	742.9	353.3
2013-05-10 10:30:00	25.96	25.1	24.57	25.09	24.21	16.81	15.77	14.53	18.46	14.27	1.03	3.782	326.8	220.4	5.147	0.918	327.4	269.6	802	357
2013-05-10 11:00:00	26.42	25.64	25.11	25.58	24.74	16.24	15.11	13.98	17.8	13.8	1.07	3.869	330	221.1	3.396	0.981	325.2	261.5	845	361.5
2013-05-10 11:30:00	27.39	26.56	25.94	26.38	25.54	16.33	15	13.74	17.48	13.52	0.638	3.426	320.1	234.2	1.997	0.878	311.8	279.7	875	366.2
2013-05-10 12:00:00	27.78	27.04	26.52	26.97	26.2	14.8	14.01	13.22	17.03	13.36	1.038	4.161	356.3	209.6	5.279	1.049	343.6	180	890	369.2
2013-05-10 12:30:00	28.44	27.61	27.12	27.54	26.79	14.42	13.94	13.16	16.88	13.18	0.922	3.161	356.8	197.9	3.368	0.866	346.6	162.3	902	371.2
2013-05-10 13:00:00	28.64	27.96	27.41	27.79	27.04	14.26	13.36	12.55	16.14	12.47	0.534	2.82	322.4	213.5	2.653	0.753	312.4	275.3	877	374.5
2013-05-10 13:30:00	29.14	28.59	28.01	28.4	27.71	13.72	12.61	11.75	15.38	11.7	0.642	3.056	323.5	216.3	2.776	0.777	324.2	269.8	872	376.4
2013-05-10 14:00:00	29.32	28.83	28.37	28.76	28.12	12.93	11.93	11.06	14.59	10.98	0.726	3.13	298.5	204.5	4.547	0.861	308.6	265.8	854	376.2
2013-05-10 14:30:00	29.68	29.24	28.82	29.18	28.56	12.58	11.47	10.7	14.23	10.6	1.03	3.667	320.7	220.9	3.028	0.87	310.2	273.6	810	377.4
2013-05-10 15:00:00	29.78	29.6	29.36	29.67	29.11	12.12	10.91	9.95	13.47	9.85	0.894	3.402	306.6	211.1	5.475	0.98	288.8	286.5	756.5	377.2
2013-05-10 15:30:00	30.3	30.15	29.78	30.07	29.51	11.44	10.13	9.15	12.69	9.05	0.774	3.342	312.9	215.2	3.244	0.893	289.5	273.4	680.2	377.1
2013-05-10 16:00:00	30.49	30.42	30.15	30.53	29.92	11.04	9.88	8.84	12.38	8.76	0.542	3.285	313.4	214	1.249	0.805	310.5	275.1	595.2	377.6
2013-05-10 16:30:00	30.24	30.51	30.32	30.75	30.17	10.82	9.43	8.47	12.01	8.4	0.766	2.766	316.4	212.1	2.641	0.713	294.6	287.4	495.6	378.4
2013-05-10 17:00:00	29.9	30.49	30.39	30.85	30.29	10.43	9.04	8.09	11.63	8.1	0.558	2.776	312.5	208	2.301	0.709	309.9	289.6	392	377.7
2013-05-10 17:30:00	29.07	30.32	30.29	30.78	30.27	10.51	8.7	7.759	11.31	7.686	0.782	2.515	310.2	227.3	3.248	0.572	281.9	290.1	296.2	374.6
2013-05-10 18:00:00	28.4	29.77	30.16	30.64	30.17	10.51	8.73	7.602	11.2	7.572	0.766	2.11	310.6	187.8	2.713	0.41	259.1	279.2	205.2	371.8
2013-05-10 18:30:00	27.59	28.9	29.78	30.35	29.94	10.32	8.7	7.393	10.99	7.336	0	1.845	305.1	192.3	1.07	0.317	239.4	281.9	94.7	369
2013-05-10 19:00:00	25.93	27.32	28.26	29.07	28.64	13.67	11.75	10.35	13.91	10.24	0	1.654	247.7	169.7	1.581	0.356	161.2	243.8	31.31	367.7
2013-05-10 19:30:00	25.43	26.21	26.53	27.28	26.77	16.44	15.59	14.32	18.25	14.18	0.346	2.524	226.4	184.7	3.616	0.451	192.4	226.6	1.173	368.2
2013-05-10 20:00:00	25.5	25.99	26.18	26.9	26.34	17.43	17.41	16.27	20.33	16.02	0.738	3.021	224.2	165.8	1.765	0.744	159.1	224.7	-3.627	380.5
2013-05-10 20:30:00	25.26	25.71	25.86	26.58	25.99	18.21	18.28	17.19	21.25	16.94	0.338	3.162	233.4	177.2	3.088	0.743	176.6	233.6	-4.245	372.9
2013-05-10 21:00:00	24.89	25.32	25.49	26.25	25.68	18.71	18.89	17.79	21.85	17.44	0.83	2.955	220.3	173.6	2.721	0.757	173.2	218.4	-4.365	366.1
2013-05-10 21:30:00	24.45	25.01	25.23	25.99	25.4	19.82	19.66	18.47	22.52	18.13	0.47	2.558	240.3	180.5	2.741	0.629	295.2	239.6	-4.93	357.6
2013-05-10 22:00:00	23.63	24.3	24.54	25.37	24.77	21.89	21.57	20.33	24.3	19.82	0.274	1.715	241.4	159.4	0.846	0.334	172.8	231.1	-5.312	353.9
2013-05-10 22:30:00	22.43	23.44	23.85	24.75	24.16	25.06	23.76	22.16	26	21.45	0	1.537	222.9	151.2	1.153	0.201	54.01	222.4	-4.725	349.9
2013-05-10 23:00:00	19.96	21.84	22.93	24.01	23.49	32.7	27.94	24.5	27.99	23.19	0	1.242	224.8	137.8	1.281	0.039	44.71	222.5	-4.427	346.6
2013-05-10 23:30:00	17.69	19.76	21.7	23.3	22.93	42.09	34.24	27.58	29.62	24.35	0	0.673	217.9	81.4	0	0.018	35.04	222.3	-4.06	343.2
2013-05-11	15.69	16.89	18.88	21.73	22.1	50.46	45.2	36.43	33.48	25.95	0	0.632	247.2	216.9	0.63	0	0	223.5	-3.256	338.4
2013-05-11 00:30:00	13.8	14.7	16.94	19.99	20.44	59.97	56.7	44.39	39.04	30.6	0	0.385	173.8	98.4	0.586	0.044	147.9	142.6	-3.811	333
2013-05-11 01:00:00	12.7	13.77	16.02	18.94	19.16	66.13	59.94	47.53	43.3	34.61	0	0.545	321.9	211	0.93	0.014	177.4	243.6	-2.97	328.5
2013-05-11 01:30:00	12.2	13.35	15.56	17.65	17.73	68.87	63.61	52.11	50.86	41.45	0	0.121	278	141.5	0	0.002	145.6	171	-2.368	324.4
2013-05-11 02:00:00	11.27	12.2	14.49	17.21	17.61	72.61	68	55.4	50.81	40.07	0	0.063	139.6	161.4	0	0	0	224.4	-1.376	322.7
2013-05-11 02:30:00	10.6	11.33	13.25	16.48	16.86	77.54	73.52	62.22	54.34	43.3	0	0.206	173.9	176.5	1.07	0	0	178.8	-0.772	321.9
2013-05-11 03:00:00	10.06	10.65	12.26	15.21	15.35	80.6	77.86	69.36	63.02	53.27	0	0.088	164.2	182.5	0	0	0	217	-1.822	319.8
2013-05-11 03:30:00	9.61	10.12	11.82	14.45	14.72	82.7	80.9	72.16	66.1	55.25	0	0.157	268	116	0.842	0	0	254.2	-1.26	318.1
2013-05-11 04:00:00	9.41	9.96	11.36	13.89	14.44	85.3	84.5	78.9	73.94	56.91	0	0.404	322.5	90	0	0	0	295.3	-1.449	316.4
2013-05-11 04:30:00	9.25	9.62	10.92	13.47	13.58	87.2	86.7	80.4	72.94	58.87	0	0.368	203.2	181.2	0.974	0.033	186.5	196.9	-1.114	314.4
2013-05-11 05:00:00	8.86	9.13	10.44	12.93	13.16	88.2	87.9	80.1	72.75	61.25	0	0.557	239	223	1.086	0	0	210.9	-1.364	312.5
2013-05-11 05:30:00	8.45	8.79	10.15	12.46	12.63	88.9	88.8	81.4	74.62	62.1	0	0.344	24.58	148.1	0.274	0.041	191.8	129.2	6.49	311
2013-05-11 06:00:00	8.66	9.07	10.41	12.64	12.68	89.8	89.4	81.1	75.9	65.82	0	0.501	324.3	214.8	0.274	0.063	184.7	245.3	42.27	310.4
2013-05-11 06:30:00	10.19	10.84	11.89	13.94	13.69	90.8	89.3	81.5	76.78	65.95	0	0.479	187.6	166.7	1.042	0	0	215.7	123.8	314
2013-05-11 07:00:00	12.72	13.86	15.11	16.31	15.82	86.1	74.93	62.78	59.16	52.58	0.534	1.012	9.52	253.7	0.854	0.044	40.15	150.2	209.8	321.4
2013-05-11 07:30:00	16.2	17.04	17.61	18.34	17.55	49.19	44.06	39.62	42.04	37.49	0.278	0.987	38.21	124.4	0	0.37	21.91	76.63	300.9	327.7
2013-05-11 08:00:00	18.3	19.11	18.95	19.77	18.71	37.62	36.47	35.13	38.85	34.01	0.57	0.776	17.99	165.6	0.87	0.269	17.16	121.7	398.3	334.2
2013-05-11 08:30:00	20.76	20.42	20.06	20.89	19.93	35.37	35.88	34.6	38.29	33.62	0.578	0.81	278.7	188.6	0.702	0.475	252.5	234.7	491.7	340.4
2013-05-11 09:00:00	22.73	21.78	21.32	22.05	21.14	30.08	31.33	30.58	34.39	29.79	0.526	0.923	329.3	196.9	1.437	0.416	322.7	206.4	580.4	348
2013-05-11 09:30:00	24.76	23.44	22.84	23.53	22.64	26.95	28.57	27.7	31.36	26.82	0	0.92	294.2	214.8	1.01	0.28	290	230.7	661.6	355.8
2013-05-11 10:00:00	26.75	25.63	25.08	25.75	25	23.05	24.49	23.69	27.56	23.07	0.442	0.967	301.1	179.7	1.201	0.391	34.65	203.2	729.3	366.1
2013-05-11 10:30:00	29	27.84	27.44	27.96	27.2	18.33	18.29	17.11	20.81	16.39	0.514	1.336	314.2	197.5	2.145	0.467	291.2	256.6	783.1	375.6
2013-05-11 11:00:00	30.56	29.74	29.18	29.59	28.93	14.24	13.2	12.37	15.87	12.08	0.742	2.26	302	193.6	1.673	0.668	317.7	287.4	826	381.9
2013-05-11 11:30:00	31.18	30.61	30.17	30.55	29.92	11.29	9.9	8.82	12.25	8.56	0.462	3.957	309.5	226.3	2.137	0.993	313.6	291.1	883	380.1
2013-05-11 12:00:00	31.39	30.89	30.48	30.83	30.25	10.44	8.92	7.838	11.29	7.706	0.906	4.422	306	228.1	3.776	1.17	294.4	282.4	892	381.9
2013-05-11 12:30:00	31.72	31.35	30.99	31.33	30.78	9.7	8.26	7.027	10.39	6.878	0.746	4.839	308.9	239.6	6.598	1.272	292.8	291.1	909	382.9
2013-05-11 13:00:00	31.84	31.59	31.27	31.58	31.06	8.62	7.102	5.946	9.31	5.873	1.517	5.921	306.6	232.5	5.327	1.507	280.1	287	916	381.3
2013-05-11 13:30:00	32.14	32	31.63	31.93	31.46	9.01	7.15	5.965	9.32	5.889	1.022	4.533	305.9	228.9	3.048	1.208	291.2	292.1	897	382.1
2013-05-11 14:00:00	32.34	32.24	31.91	32.21	31.75	7.941	6.439	5.308	8.68	5.375	1.141	5.131	311.4	236	3.076	1.318	306.6	285.1	859	384
2013-05-11 14:30:00	32.35	32.25	31.97	32.29	31.86	7.619	6.227	5.204	8.55	5.182	1.881	5.111	307.9	232.5	6.778	1.313	290.1	289.7	810	384.4
2013-05-11 15:00:00	32.35	32.46	32.33	32.59	32.21	8.31	6.737	5.466	8.74	5.344	0.886	4.251	306.6	228.8	2.772	1.113	289.8	287	738.8	386.1
2013-05-11 15:30:00	32.73	32.84	32.6	32.89	32.49	8.12	6.732	5.619	8.97	5.612	1.038	4.173	306.7	222.7	4.679	1.116	293.1	286.2	657.9	389.3
2013-05-11 16:00:00	32.11	32.42	32.31	32.68	32.24	7.424	6.17	5.17	8.58	5.248	0.87	5.142	305.5	221.3	3.756	1.37	285.1	289.4	578.9	386.1
2013-05-11 16:30:00	31.81	32.28	32.19	32.59	32.16	7.792	6.586	5.567	9.01	5.655	1.393	4.412	304.3	230.9	6.898	1.156	284.8	293.9	486	384.6
2013-05-11 17:00:00	31.27	32.07	32.05	32.48	32.07	7.769	6.573	5.639	9.08	5.694	0.81	4.456	315.4	222.7	4.396	1.054	312.8	287.9	388.2	384
2013-05-11 17:30:00	30.79	31.93	31.94	32.39	31.99	7.748	6.542	5.754	9.25	5.903	0.926	4.183	325.7	222.4	3.196	0.953	312.5	275.1	300	382.2
2013-05-11 18:00:00	30.17	31.27	31.57	32.07	31.68	8.17	6.87	5.982	9.51	6.117	0.402	3.727	324	220.9	2.201	0.787	315.3	282.1	202.8	378.6
2013-05-11 18:30:00	28.86	30.32	30.97	31.55	31.21	9.72	7.831	6.644	10.15	6.636	0.394	2.437	329.1	223.8	1.257	0.508	284.7	274.2	100.1	375.1
2013-05-11 19:00:00	26.89	28.27	29.45	30.37	30.18	12.96	10.75	8.43	11.56	7.618	0	1.267	344.9	161	1.265	0.114	4.707	240.8	30.65	370
2013-05-11 19:30:00	22.76	24.42	26.87	28.41	28.7	21.71	16.24	10.87	13.32	8.71	0	0.681	30.19	121.9	0.57	0.04	139.2	114.7	1.515	364.1
2013-05-11 20:00:00	19.98	21.97	24.54	26.78	27.92	28.85	22.42	14.63	15.61	9.09	0.422	0.964	44.31	174.5	1.357	0.244	241.1	68.49	-3.866	359.7
2013-05-11 20:30:00	18.23	19.8	23.47	26.41	27.79	34.62	27.31	15.24	15.21	8.78	0.278	1.351	24.09	165	1.917	0.16	283.8	68.15	-3.301	356.3
2013-05-11 21:00:00	17.73	20.71	25.37	27.26	27.48	32.24	20.16	11.04	13.4	8.72	0.374	1.516	28.86	181.8	1.357	0.225	240.5	37.07	-3.913	354.4
2013-05-11 21:30:00	17.98	20.51	23.92	26.12	26.67	38.97	22.95	11.73	13.57	8.36	0	0.646	46.8	216	0.802	0.128	228.5	118.5	-5.302	351.2
2013-05-11 22:00:00	16.64	18.43	21.9	23.78	23.98	37.09	27.61	16.61	18.68	13.13	0	1.288	166.3	185.7	0.274	0.146	216.3	167.8	-4.273	343.3
2013-05-11 22:30:00	15.35	16.99	19.76	22.62	23.93	42.21	32.46	20.28	18.79	11.28	0	0.541	28.1	187	1.022	0.08	246.1	171.7	-3.178	340.6
2013-05-11 23:00:00	13.97	14.96	17.43	20.38	21.73	47.53	41.6	28.94	27.39	17.13	0	0.856	9.22	201.8	1.385	0.01	286.1	142.9	-3.28	335.5
2013-05-11 23:30:00	13.09	13.93	16.76	20.12	21.48	59.58	53.99	36.29	29.81	17.39	0.338	1.381	349.3	259.8	0.954	0.164	253.4	151.7	-3.046	333.9
2013-05-12	12.44	13.3	15.93	19.05	20.03	63.23	57.39	36.64	28.94	17.56	0	0.996	315.7	263.1	1.501	0.03	279.7	309.5	-2.91	330.5
2013-05-12 00:30:00	12.02	13.38	16.29	18.62	19.19	64.83	53.74	33.33	30.52	20.23	0.314	1.183	225.6	206.1	0.93	0.3	187.5	206.2	-2.316	333.6
2013-05-12 01:00:00	11.96	13.23	15.6	18.2	19.12	57.14	49.33	34.27	31.35	20.75	0.526	0.586	178.6	139.1	1.589	0.189	195.4	156.5	-1.825	333.6
2013-05-12 01:30:00	11.48	12.42	15.21	17.56	17.84	62.01	56.12	39.06	37.27	26.77	0	0.871	184.6	114.1	0	0.038	151.7	178.9	-2.027	329.3
2013-05-12 02:00:00	10.66	11.76	14.23	16.91	18.41	64.75	58.17	42.01	36	19.92	0	0.116	24.38	196.4	0	0.122	238	115.9	-1.404	323.7
2013-05-12 02:30:00	10.1	11.02	13.24	16.45	17.57	66.5	59.7	41.4	34.43	22.45	0	0.323	339.1	158.3	0	0.003	149.8	185.9	-1.54	322.1
2013-05-12 03:00:00	9.4	10.01	11.99	15.02	15.58	69.62	66.44	55.6	49.25	35.9	0	0.11	246.6	203.5	0.814	0	0	253.6	-2.567	317.5
2013-05-12 03:30:00	8.98	9.61	11.47	14.18	15.1	75.99	74.1	64.65	55.61	36.87	0.502	0.493	325.9	140.5	1.054	0.137	242.6	232.6	-1.809	314.7
2013-05-12 04:00:00	9.09	10.4	13.59	15.55	15.63	79.28	67.13	43.41	39.91	29.1	0.494	1.565	342.2	221.7	1.074	0.199	235.7	244.1	-0.381	316.2
2013-05-12 04:30:00	10.44	12.67	14.25	15.73	15.33	57.39	40.34	31.41	33.47	27.05	0	1.141	342.4	208.2	0.278	0.393	215.9	232.1	-2.918	316.3
2013-05-12 05:00:00	10.59	12.51	14.36	16.13	15.81	52.33	39.93	30.33	31.16	24.55	0	1.613	343.2	230.8	0.274	0.233	219.5	198.1	-2.003	315.1
2013-05-12 05:30:00	10.85	12.05	14.2	16.14	16.02	51.42	42.12	30.72	31.02	23.73	0	1.341	342.5	243.5	1.197	0.061	268.5	293.9	9.34	316
2013-05-12 06:00:00	10.86	11.96	14.3	15.77	15.42	56.7	46.09	31.98	33.45	26.13	0	0.648	276.2	176.4	0.274	0	0	276.5	48.56	323.2
2013-05-12 06:30:00	11.42	12.27	13.68	15.78	16.08	64.45	57.77	42.38	37.33	25.39	0	0.735	348.1	186.2	1.233	0	0	254	108	323.5
2013-05-12 07:00:00	14.08	15.12	16.43	17.87	17.16	56.35	49.56	36.25	35.15	27.08	0	1.106	353.4	238	0	0.078	235.5	200.9	221.2	339
2013-05-12 07:30:00	16.43	17.15	17.81	18.91	18.28	49.96	42.67	32.48	33.02	25.25	0.274	0.539	325.8	215.2	0.29	0.307	238.6	214.2	165.4	348
2013-05-12 08:00:00	17.1	17.53	17.96	19.12	18.44	51.25	47.46	40.06	40.16	31.55	0.474	0.739	342.5	220.3	2.713	0.22	293.1	199.5	182.3	357.3
2013-05-12 08:30:00	17.61	17.73	17.63	18.53	17.63	39.06	35.74	33.08	36.01	30.46	0.382	1.875	351.1	222.9	0.854	0.345	322.7	188.7	184.5	351.5
2013-05-12 09:00:00	18.73	18.6	18.42	19.28	18.41	36.87	34.06	29.58	32.1	26.04	0	1.021	338.9	215.2	0.274	0.23	234.8	219.8	377.5	345.9
2013-05-12 09:30:00	22.25	21.4	21.01	21.75	20.81	26.14	25.43	23.68	27.41	22.48	0	0.868	354.2	199.2	0.998	0.315	340.1	161.8	629.9	353.1
2013-05-12 10:00:00	23.04	22.42	22.09	22.74	21.91	20.94	19.54	17.52	21.18	16.4	1.597	1.345	34.21	195.3	2.753	0.449	12.53	94.4	494.3	359.1
2013-05-12 10:30:00	25.11	24.17	23.7	24.22	23.39	15.1	14.46	13.46	17.4	13.37	0.926	1.924	68.07	127.1	2.876	0.854	42.65	72.14	768.2	355.6
2013-05-12 11:00:00	26.24	24.97	24.59	25.05	24.22	14.04	13.38	12.7	16.57	12.77	0.574	2.11	91.1	129.4	2.389	1.011	108.2	95.5	817	359.5
2013-05-12 11:30:00	26.87	25.88	25.48	25.91	25.08	13.07	12.64	11.76	15.52	11.67	0.274	1.505	86.6	141.3	1.529	0.738	80.6	97.3	845	364.7
2013-05-12 12:00:00	27.62	26.47	26.12	26.54	25.78	11.09	10.43	9.79	13.61	9.93	1.665	1.398	104.2	123.6	1.577	0.803	103	120	861	367.8
2013-05-12 12:30:00	28.18	27.04	26.72	27.12	26.41	10.01	9.37	8.57	12.33	8.66	0.798	1.935	119.7	136.8	1.389	1.001	118.6	124	880	369.2
2013-05-12 13:00:00	28.84	27.73	27.41	27.74	27.05	9.76	8.85	7.982	11.69	8.02	0.454	1.599	142.2	145	0	0.77	131.8	147.3	870	371.9
2013-05-12 13:30:00	28.85	27.95	27.71	28.02	27.44	8.61	7.842	7.193	11.03	7.44	1.101	2.187	129.5	127.2	2.98	1.018	119.1	132.2	847	374.2
2013-05-12 14:00:00	29.01	28.4	28.13	28.5	27.92	9.28	8.64	7.915	11.67	8.11	0.786	1.663	125.7	130.7	1.209	0.857	123.1	134.8	803	378
2013-05-12 14:30:00	29.24	28.57	28.37	28.71	28.06	9.56	8.89	8.24	11.94	8.34	0.75	1.788	131.5	131.3	1.349	0.869	125.3	131.1	752.9	380.4
2013-05-12 15:00:00	29.34	28.89	28.78	29.09	28.5	9.85	9.46	8.83	12.47	8.91	1.241	2.449	150.8	147.2	3.128	1.063	141.3	150.4	695.6	381.1
2013-05-12 15:30:00	29.12	28.77	28.64	29	28.43	10.59	10.18	9.51	13.23	9.65	1.237	2.313	145	138.4	2.473	0.931	137.4	144.8	560.5	383.2
2013-05-12 16:00:00	28.91	28.64	28.56	28.99	28.38	11.14	10.97	10.35	14.07	10.5	0.678	2.515	130.4	119.5	1.977	1.093	118.6	130.3	442.6	386.4
2013-05-12 16:30:00	28.89	28.67	28.62	29.06	28.46	11.12	10.89	10.24	13.96	10.37	0.546	2.593	134.5	124.5	1.082	1.088	126	134.8	472	389.6
2013-05-12 17:00:00	28.52	28.47	28.44	28.91	28.33	10.7	10.52	9.93	13.66	10.05	0.95	2.863	136.6	132.1	1.941	1.214	132.8	137.6	304.2	382.9
2013-05-12 17:30:00	27.38	27.7	27.75	28.3	27.76	11.66	11.23	10.54	14.2	10.51	0.802	2.313	131	129.1	2.193	0.876	129.8	131.1	207.6	382
2013-05-12 18:00:00	27.43	27.7	27.76	28.29	27.75	10.52	10.24	9.64	13.41	9.72	1.201	2.502	135.4	132.1	2.017	0.965	132.6	135.7	166.9	376.6
2013-05-12 18:30:00	26.51	26.97	27.12	27.74	27.25	11.5	10.67	9.91	13.63	9.84	0.766	1.957	136.1	148.3	1.785	0.672	145.2	136	79.74	372.3
2013-05-12 19:00:00	24.82	26.04	26.34	27.08	26.63	14.19	11.83	10.89	14.58	10.7	0	1.799	138.4	157.6	1.461	0.311	145.7	138.4	31.44	371.2
2013-05-12 19:30:00	22.99	25.15	25.64	26.44	26.04	18.6	12.67	11.48	15.19	11.26	0.358	1.794	136.6	145.6	2.305	0.097	147.5	136.7	2.554	367
2013-05-12 20:00:00	22.92	24.59	24.9	25.7	25.23	19	16.48	15.37	19.41	15.09	0.374	1.973	137.4	132.4	2.129	0.428	135.3	137.5	-4.051	365
2013-05-12 20:30:00	23.01	23.98	24.22	25.04	24.49	20.49	19.18	17.88	21.9	17.31	0.294	1.985	135.8	150.1	1.145	0.56	138.7	136	-4.259	362.9
2013-05-12 21:00:00	21.01	22.89	23.59	24.53	24.04	25.47	20.68	18.32	22.08	17.34	0.278	1.614	161.1	179.3	1.845	0.11	171.4	161.1	-3.424	361.5
2013-05-12 21:30:00	20.86	22.98	23.59	24.56	24.13	23.61	19.33	17.07	20.75	15.85	0	2.264	182.8	147.7	1.685	0.316	142.8	182.8	-2.954	362
2013-05-12 22:00:00	21.39	22.94	23.42	24.36	23.84	21.7	18.42	16.43	20.22	15.46	0	1.695	175.4	109.9	1.473	0.172	139.2	175.1	-3.47	367.6
2013-05-12 22:30:00	19.76	21.66	22.6	23.61	23.14	26.2	20.62	17.84	21.71	16.97	0	1.067	136.4	120.8	0	0.056	127.1	134	-3.634	368.6
2013-05-12 23:00:00	17.57	19.05	20.83	22.28	22.07	33.56	28.77	23.5	26.27	20.76	0.866	1.497	117.6	121	2.477	0.089	123.5	117.5	-3.196	356
2013-05-12 23:30:00	17.95	19.79	20.58	21.69	21.17	31.81	26.89	23.8	27.16	22.11	0.622	2.037	113.2	124.9	1.973	0.483	127.8	113.3	-3.587	349.5
2013-05-13	17.84	19.53	20.12	21.18	20.67	30.17	25.38	22.87	26.41	21.3	1.137	1.722	111.6	119.1	2.605	0.282	124.2	111.6	-3.674	347
2013-05-13 00:30:00	17.61	19.04	19.8	20.98	20.46	32.31	24.9	21.45	24.63	19.52	0	1.268	134.7	163.4	0	0.232	146.3	126	-3.494	345.2
2013-05-13 01:00:00	15.01	15.73	17.13	19.54	19.92	39.69	36.87	29.9	28.64	20.79	0	0.851	148.1	165.5	1.153	0.055	147.2	126.1	-2.556	343.4
2013-05-13 01:30:00	13.55	14.57	16.96	18.94	18.79	49.78	44.89	32.86	33.49	26.68	0	0.905	140.2	218.9	0.742	0.046	157.7	130.1	-2.155	341.1
2013-05-13 02:00:00	12.93	13.87	16	18.54	18.75	53.54	46.64	33.62	32.53	25.1	0	0.218	241.3	227.8	0	0.009	176.8	220.9	-1.71	340.6
2013-05-13 02:30:00	12.25	13.24	15.7	18.04	18.31	56.52	50.42	37.43	36.4	28.45	0	0.795	131.2	182	0.818	0.025	31.41	142.2	-0.725	339.8
2013-05-13 03:00:00	12.06	13.85	16.48	18.62	18.61	59.47	50.03	36.81	36.45	29.56	0	1.382	107.7	221.2	0.274	0.04	141.6	107.3	-1.125	340.8
2013-05-13 03:30:00	12.59	14.36	16.8	18.75	18.62	61.03	48.93	35.48	35.41	28.84	0	0.345	111.6	271.3	0	0.012	279.6	153.1	-2.383	340.7
2013-05-13 04:00:00	11.95	12.66	14.48	16.82	16.85	65.08	61.11	49.73	48.01	40.43	0	0.776	333.2	263.5	0.818	0	0	287.2	-2.647	336.4
2013-05-13 04:30:00	11.18	11.9	13.57	15.81	16.11	71.62	69.61	62.12	59.17	46.74	0	0.377	26.32	181.8	0	0.025	195.1	103.3	-1.342	335.6
2013-05-13 05:00:00	10.94	11.48	13.03	15.51	15.67	76.96	74.52	64.32	57.81	45.25	0	0.767	328.4	174.7	0.61	0	0	326.4	-1.145	334.3
2013-05-13 05:30:00	10.66	11.14	12.71	14.96	14.82	79.69	77.04	64.93	58.5	47.51	0	0.461	306.1	224.7	0.394	0.002	247.1	310	13.2	333.3
2013-05-13 06:00:00	11.24	11.69	12.94	15.05	14.92	82	80.1	68.88	62.24	49.38	0	0.454	299.2	241.9	0	0.04	242.1	304.2	50.05	335
2013-05-13 06:30:00	12.72	13.07	14.06	15.86	15.45	82.6	79.69	68.6	63.72	52.15	0	0.863	330.7	234.6	1.549	0.007	254.5	310.1	83.4	337.1
2013-05-13 07:00:00	14.47	15.45	15.97	17.21	16.37	73.32	60.55	52.86	52.63	44.96	0	0.971	351.7	88.1	0.398	0	0	175.3	143.1	339.7
2013-05-13 07:30:00	16.32	17.03	17.4	18.4	17.4	62.36	56.29	49.61	50.27	43.05	0	0.448	319.2	181.6	1.098	0.049	253.8	233.3	205.7	344.4
2013-05-13 08:00:00	18.6	18.97	18.82	19.71	18.68	49.01	44.32	40.95	43.59	37.97	0	0.954	339.1	218.1	1.046	0.023	310.5	263.4	266.7	356.8
2013-05-13 08:30:00	20.31	20.2	19.96	20.8	19.82	42.73	40.42	37.52	40.44	35	0	1.129	348.8	211.2	1.469	0.09	0.3	202.9	334.3	369.7
2013-05-13 09:00:00	21.18	20.91	20.62	21.38	20.48	36.69	34.33	31.76	34.8	29.68	0	1.294	345.5	242.2	0.754	0	0	231.1	217.3	384.5
2013-05-13 09:30:00	21.26	21.2	21.04	21.83	20.95	40.21	37.11	32.96	35.3	29.93	0	0.814	342	206.2	1.054	0	0	233.3	273.7	379.5
2013-05-13 10:00:00	22.58	22.29	22.02	22.75	21.85	31.44	29.72	27.63	30.91	25.8	0.538	0.956	358.2	186.1	1.789	0.188	17.06	173.2	370.4	379.1
2013-05-13 10:30:00	23.29	22.87	22.66	23.29	22.48	23.06	22.14	20.95	24.84	20.2	0.618	1.248	84.4	171.6	1.717	0.512	107.6	123.7	415.2	383.4
2013-05-13 11:00:00	23.39	23.07	22.99	23.59	22.79	25.26	23.61	21.77	25.65	20.85	0	0.673	130.8	156.4	0	0.283	137.9	132.7	316.2	389.2
2013-05-13 11:30:00	23.69	23.41	23.29	23.95	23.1	27.39	24.33	22.61	26.38	21.61	0	0.228	55.09	168.1	0	0.032	73.88	154	311.1	390.4
2013-05-13 12:00:00	24.42	23.91	23.69	24.25	23.43	23.65	22.86	21.42	25.36	20.72	0.562	1.149	119.7	122.5	1.042	0.525	105.6	126.9	540.6	389.7
2013-05-13 12:30:00	25.03	24.33	24.09	24.64	23.81	23.35	22.75	21.59	25.58	21.16	0.522	1.259	96.5	112.7	0.802	0.617	91	104.2	528.3	390.7
2013-05-13 13:00:00	26.17	25.25	25.05	25.56	24.77	21.21	21.41	20.33	24.37	20.02	0.766	1.461	122.3	143.4	2.025	0.739	132.5	129.5	756.7	386.8
2013-05-13 13:30:00	26.62	25.85	25.54	26	25.24	19.76	19.64	18.51	22.62	18.32	0.75	1.426	90.3	121.5	1.078	0.777	81.6	97	753.3	387.4
2013-05-13 14:00:00	26.89	26.22	25.96	26.4	25.65	18.68	18.68	17.82	21.9	17.62	0.938	1.692	99.9	107.9	2.681	0.873	91	109.1	721.3	388.7
2013-05-13 14:30:00	27.05	26.51	26.34	26.81	26.07	19.38	19.6	18.63	22.65	18.36	1.369	2.642	162	136	2.996	1.006	135.8	161.2	665.1	390.2
2013-05-13 15:00:00	27.32	26.97	26.86	27.3	26.62	19.47	19.4	18.11	22.17	17.82	0.538	2.491	194.1	168.1	2.681	0.857	159	194	599.9	391.7
2013-05-13 15:30:00	27.57	27.28	27.12	27.55	26.88	19.81	19.68	18.62	22.69	18.4	0.566	2.182	194	178.1	2.377	0.697	166	194.1	524.6	392.1
2013-05-13 16:00:00	27.32	27.02	26.92	27.45	26.75	20.42	20.88	19.89	23.89	19.68	1.489	2.633	187.4	154.6	2.269	0.919	150.1	187.5	436.4	391.6
2013-05-13 16:30:00	26.65	26.5	26.43	27	26.27	22.84	23.17	22.13	26.05	21.73	0.65	2.435	188.1	183.1	2.237	0.71	177.9	188.5	345.9	389.7
2013-05-13 17:00:00	26.17	26.13	26.11	26.72	25.99	24.98	25.09	24.06	27.94	23.6	1.397	2.18	184.9	165.5	4.783	0.708	158.6	185.7	253.9	389.3
2013-05-13 17:30:00	25.45	25.66	25.66	26.32	25.61	26.12	25.85	24.71	28.54	24.17	0.286	2.057	193.1	182.2	1.981	0.506	167.3	193.4	157.7	387.9
2013-05-13 18:00:00	24.97	25.28	25.34	26.06	25.38	27.08	26.74	25.52	29.23	24.75	0.714	1.965	188.2	157.2	3.116	0.458	158.4	188.2	103.5	387.8
2013-05-13 18:30:00	24.78	25.02	25.03	25.78	25.09	28.68	29.21	28.34	32.12	27.76	0.466	2.55	179.2	149.1	1.569	0.832	149.9	179.3	54.61	389.2
2013-05-13 19:00:00	24.13	24.43	24.48	25.28	24.59	31.09	31.39	30.4	34.03	29.58	0.738	2.009	182.9	173.5	3.252	0.538	156.5	182.5	21.62	388.5
2013-05-13 19:30:00	23.52	23.92	24	24.82	24.14	32.08	32.3	31.32	34.95	30.44	0	2.026	174.4	156.9	2.041	0.563	151.8	174.5	0.617	386.8
2013-05-13 20:00:00	22.25	23.03	23.36	24.28	23.67	36.91	35.32	33.25	36.51	31.77	0	1.393	169.9	144.9	1.125	0.186	142.4	169.9	-2.693	385
2013-05-13 20:30:00	20.29	20.99	22.07	23.46	23.23	46.94	44.88	38.46	39.57	32.84	0	0.588	8.01	261.1	0	0.04	315.1	88.4	-2.449	382.4
2013-05-13 21:00:00	18.64	19.17	20.41	22.07	22.26	54.97	53.73	46.37	46.64	37.17	0	0.834	348.7	309.8	0.886	0	0	190.1	-2.478	376.3
2013-05-13 21:30:00	17.5	17.99	19.07	20.93	21.33	62.59	61.42	55.4	53.32	42.07	0	0.791	341.1	248	0.974	0.065	236.2	224.6	-1.807	372
2013-05-13 22:00:00	16.77	17.26	18.66	20.64	20.72	67.86	66.12	57.52	54.96	45.62	0	0.931	276.8	178.6	1.034	0.092	176.8	226	-2.1	366.3
2013-05-13 22:30:00	16.08	16.63	17.98	20.17	20.21	71.33	69.08	59.45	55.3	46.23	0	0.189	341.7	158.3	0	0	0	218.4	-0.929	371.2
2013-05-13 23:00:00	15.84	16.4	17.84	20.02	20.34	72.73	69.77	60.54	57.49	48.14	0	0.264	332.8	279.7	0.762	0	0	214.8	-0.387	369.7
2013-05-13 23:30:00	15.43	15.94	17.27	19.62	19.68	74.79	73.33	65.92	61.03	51.25	0	0.397	257.4	262.5	0.774	0.052	177.5	256.9	-0.759	365.2
2013-05-14	15.04	15.46	16.43	18.77	19.1	78.58	77.37	72.18	67.32	57.02	0	0.742	205.4	224.9	0.974	0.138	173.3	242.8	-1.487	366.2
2013-05-14 00:30:00	15.18	15.69	16.43	18.15	18.06	80.6	78.76	74.47	71.9	61.9	0	0.928	320.2	211.7	0	0.368	188.4	235.2	-0.867	368.6
2013-05-14 01:00:00	15.11	15.52	16.54	18.42	18.35	80.9	79.13	73.51	70.63	61.12	0	0.35	281.8	186.6	0	0.111	142.1	233.8	-1.006	362.1
2013-05-14 01:30:00	14.53	14.98	16.1	18.13	18.03	82.7	81.4	75.69	72.08	63.54	0	0.49	325.8	253.2	0.966	0.053	313	238.7	-1.634	355.4
2013-05-14 02:00:00	13.96	14.36	15.41	17.47	17.45	84.7	83.8	79.25	75.67	65.71	0.29	0.581	267.2	162.9	0	0.097	156.1	258.1	-1.742	347.2
2013-05-14 02:30:00	13.36	13.9	15.31	17.51	17.64	86.6	85	74.44	67.49	54.93	0	0.535	325.1	188.9	2.161	0.13	169.9	240.2	-0.596	342.8
2013-05-14 03:00:00	14.62	16.77	18.98	20.44	20.16	59.56	44.49	28.97	29.24	22.64	0.274	2.354	351.5	282.6	1.205	0.22	315.9	213.5	-0.324	343.9
2013-05-14 03:30:00	19.76	20.98	21.32	22.22	21.63	20.4	18.24	16.61	20.54	15.75	0.53	2.932	20.47	153.6	2.157	0.729	8.41	71.86	-3.752	340.9
2013-05-14 04:00:00	20.58	21.13	21.25	22.08	21.41	17.35	17.11	15.98	20.16	15.62	0.814	2.868	31.94	125.6	2.357	0.875	12.72	61.2	-5.303	339.1
2013-05-14 04:30:00	19.29	20.08	20.29	21.22	20.57	20.84	19.21	17.74	21.74	17.04	0.366	2.041	6.636	236.9	2.257	0.208	350	116.5	-5.713	334.9
2013-05-14 05:00:00	17.89	19.25	19.65	20.62	20.02	24.02	20.65	18.81	22.71	17.93	0.394	2.047	9.17	221.1	1.809	0.345	315.9	111.4	-4.122	332.2
2013-05-14 05:30:00	17.37	18.65	19.18	20.19	19.61	26.09	22.6	20.2	23.95	19.01	0.622	2.044	4.893	231.1	3.376	0.226	258.2	128.9	8.9	330.7
2013-05-14 06:00:00	18.33	19.59	19.83	20.72	20.07	24.13	21.15	19.53	23.47	18.7	0.718	2.889	356.1	211.9	5.355	0.526	336.5	185	59.15	332
2013-05-14 06:30:00	18.94	19.81	19.87	20.78	20.05	25.3	22.8	21.29	25.07	20.25	0.71	2.906	353.4	218.5	4.364	0.548	335.8	190.8	134.3	333.9
2013-05-14 07:00:00	19.86	20.44	20.48	21.35	20.53	24.03	22.29	20.78	24.65	20.09	1.525	4.008	356.2	223.9	7.194	0.764	346	180.1	223	336.8
2013-05-14 07:30:00	21	21.27	21.26	22.03	21.2	22.02	21.13	19.82	23.91	19.39	1.109	4.954	352.9	213.7	5.187	1.01	338.7	189.9	320.3	340.3
2013-05-14 08:00:00	21.88	22.27	22.06	22.76	21.9	21.5	20.31	19.15	23.22	18.77	0.798	4.447	346.3	238.1	3.592	0.956	329.1	233.3	416.7	344.9
2013-05-14 08:30:00	23	22.9	22.54	23.2	22.33	20.98	20.39	19.44	23.53	19.11	0.722	4.008	358	192.1	4.903	0.88	342.8	153.7	505.9	350.1
2013-05-14 09:00:00	24.02	23.36	22.92	23.55	22.68	21.5	21.51	20.63	24.72	20.43	0.854	3.899	354	187.6	3.112	0.902	346	175.7	594.8	352.8
2013-05-14 09:30:00	24.8	23.93	23.46	24.05	23.18	21	21.12	20.18	24.25	19.89	1.078	4.156	352.6	192.7	5.195	0.948	347.2	184.7	672.7	356.2
2013-05-14 10:00:00	25.47	24.56	24.06	24.61	23.77	20.46	20.46	19.58	23.62	19.31	0.842	4.843	339.9	220.5	3.74	1.04	327.3	239.7	741.9	358.9
2013-05-14 10:30:00	26.17	25.3	24.79	25.33	24.49	19.6	19.56	18.63	22.66	18.36	0.866	4.961	340.1	238	3.732	1.061	319.5	250.1	803	362.7
2013-05-14 11:00:00	27.22	26.17	25.55	26.03	25.18	19.15	19.21	18.15	22.14	17.86	0.81	3.905	336.3	210.6	2.828	0.879	331.7	244.4	837	368.7
2013-05-14 11:30:00	28.25	27.03	26.33	26.75	25.87	18.99	19.21	18.15	22.14	17.91	0.998	2.883	338.5	204.9	5.071	0.711	333.6	235.1	860	375.3
2013-05-14 12:00:00	28.52	27.32	26.69	27.09	26.24	18.07	18.26	17.26	21.24	17.03	0.826	3.086	343.4	199.3	3.584	0.813	333.6	214.6	871	378.6
2013-05-14 12:30:00	28.78	27.76	27.28	27.68	26.93	15.47	15.86	15.12	19.14	15.17	0.782	2.981	29.55	117.7	1.265	0.987	37.06	86	890	378.6
2013-05-14 13:00:00	28.54	27.44	27.08	27.46	26.71	16.6	17.36	16.65	20.72	16.68	0.802	2.509	85.7	117.7	1.685	1.209	96.7	88.6	880	379.9
2013-05-14 13:30:00	28.73	27.98	27.56	27.95	27.25	15.91	16.25	15.6	19.65	15.58	0.758	1.739	54.13	113.9	1.677	0.846	27.71	82.1	868	382.7
2013-05-14 14:00:00	29.4	28.71	28.23	28.62	27.91	15.57	15.49	14.81	18.85	14.86	0.638	1.553	46.95	155.3	1.425	0.735	19.54	98.3	831	386.8
2013-05-14 14:30:00	29.59	28.88	28.52	28.91	28.21	15.02	15.36	14.74	18.74	14.81	0.386	1.781	90.3	134.5	0.802	0.826	112.7	101.6	784.3	388.2
2013-05-14 15:00:00	29.87	29.22	28.98	29.27	28.59	14.68	14.73	14	17.95	14.17	0.402	1.611	77.51	103.2	0.978	0.731	79.96	84.4	733	388.9
2013-05-14 15:30:00	30.57	29.89	29.59	29.79	29.14	13.97	14.05	13.49	17.47	13.87	1.03	1.211	105.1	150.6	2.025	0.598	120.3	116.9	667.4	390.7
2013-05-14 16:00:00	30.76	30.12	29.98	30.26	29.61	13.85	13.56	13.01	16.79	13.33	0.362	0.984	98.5	175.2	0.782	0.53	101.2	136.7	585.4	392.2
2013-05-14 16:30:00	30.76	30.25	30.23	30.51	29.9	13.37	13.57	12.85	16.58	13.09	0.486	1.221	83.7	155.4	1.661	0.467	94.9	112.5	488.1	392.2
2013-05-14 17:00:00	29.98	29.94	30	30.36	29.78	13.72	13.52	12.91	16.64	13.11	0.902	1.505	157.2	156.7	1.821	0.578	149.9	156	392.1	389.2
2013-05-14 17:30:00	29.18	29.65	29.73	30.16	29.61	14.49	14.07	13.42	17.19	13.57	1.165	1.75	152.4	143.5	3.464	0.699	141.6	153.2	293.7	386.4
2013-05-14 18:00:00	28.65	29.05	29.19	29.67	29.14	14.66	14.52	13.74	17.59	13.84	0.526	2.029	132.7	129.4	1.066	0.788	128.6	133	195.1	382.7
2013-05-14 18:30:00	27.81	28.3	28.57	29.15	28.65	16.06	15.73	14.44	18.31	14.22	0.55	1.902	141	143.5	1.845	0.586	146.1	141	96.5	378.9
2013-05-14 19:00:00	25.63	26.86	27.6	28.48	28.08	22.48	18.72	16.06	19.5	14.89	0	1.36	156	207.1	1.293	0.012	165.4	155.9	33.47	375.8
2013-05-14 19:30:00	22.14	23.33	25.89	27.48	27.35	33.19	28.86	20.82	22.26	16.64	0	1.122	144.5	171.8	0.722	0	0	144.6	2.881	374.5
2013-05-14 20:00:00	19.89	20.88	23.75	25.95	26.36	40.75	35.55	25.26	25.91	18.58	0	0.853	221.9	182.2	0.91	0.01	107.1	217.2	-2.325	372
2013-05-14 20:30:00	18.99	21.6	24.88	26.36	26.14	44.05	32.28	21.91	24.26	19.04	0	1.229	213.5	175.3	1.062	0	0	213.6	-1.3	375.8
2013-05-14 21:00:00	19.08	21.66	24.6	26.31	25.98	40.92	30.17	22.11	24.29	19.34	0	1.176	232.9	181.2	1.373	0.008	268.8	232.9	-1.891	376.4
2013-05-14 21:30:00	18.8	20.79	23.62	25.46	25.35	42.14	34.81	24.97	26.32	20.4	0	0.757	274.4	137.5	0	0.008	62.91	192.2	-3.296	373.8
2013-05-14 22:00:00	18.05	19.5	22.35	24.89	25.18	49.25	37.98	27.25	26.85	20.47	0	0.276	285.5	154.8	0	0.003	191.4	251.5	-0.933	377.4
2013-05-14 22:30:00	17.46	18.88	21.28	23.86	24.81	48.28	41.82	30.78	29.58	21.04	0	0.207	329.2	94.5	1.305	0	0	220.5	-1.638	373
2013-05-14 23:00:00	16.59	17.5	20	22.57	23.25	52.03	48.42	37.42	36.8	27.2	0	0.622	4.878	89.7	0.566	0	0	132.7	-1.812	365
2013-05-14 23:30:00	15.8	16.77	18.98	21.75	22.71	59.76	55.05	43.05	38.67	28.27	0	0.654	37.42	189.7	0.842	0	0	98.3	-1.517	364.5

## Sheet: meteorological data 2
Datetime	B.Ta_1('C)2m	B.Ta_2('C)9m	B.Ta_3('C)12m	B.Ta_4('C)15m	B.RH-1(%)2m	B.RH-2(%)6m	B.RH-3(%)9m	B.RH-4(%)15m	B.WD(degree)	B.WS_2(m/s)	B.Press(hPa)
2013-02-23	-1.12332	0.08331	-0.01758	0.38516	31.3211	28.6152	28.6122	27.5105	7.78303	23.184	600.005
2013-02-23 00:15:00	-1.19788	-0.23596	-0.16989	-12.6067	31.8396	28.5715	28.4301	27.2554	7.61956	19.504	600.003
2013-02-23 00:30:00	-1.17416	-0.36688	-0.26764	-3.91898	32.0984	28.5406	28.1369	26.6695	7.7806	17.3267	600.008
2013-02-23 00:45:00	-1.34427	-0.3656	-0.15451	-14.581	31.9378	28.5668	28.4199	27.4586	7.62331	15.9467	600.007
2013-02-23 01:00:00	-1.63956	-0.74777	-0.87033	-0.65927	32.6396	29.842	29.8188	28.8768	7.73656	11.6227	600.004
2013-02-23 01:15:00	-2.24954	-1.63596	-1.58762	-1.1076	34.0884	31.0974	31.1285	30.1264	7.72523	19.78	600.007
2013-02-23 01:30:00	-2.6026	-2.01709	-2.11597	-9.36765	34.2417	31.9468	31.9875	30.8955	7.76362	7.88133	600.005
2013-02-23 01:45:00	-2.61368	-2.13052	-2.29956	-8.76904	34.0037	31.9379	31.8962	30.5871	7.76053	7.452	600.002
2013-02-23 02:00:00	-2.6749	-2.29446	-2.26526	-8.67819	34.7395	32.3742	32.2509	31.1521	7.7212	14.0453	600.006
2013-02-23 02:15:00	-2.87268	-2.36685	-2.47339	-9.44458	35.1508	32.7071	32.5546	31.2523	7.74928	7.60533	600.004
2013-02-23 02:30:00	-2.98535	-2.31824	-2.18338	-8.46643	35.1632	32.078	31.7499	30.404	7.76628	13.9227	600.003
2013-02-23 02:45:00	-2.9238	-2.0488	-2.2453	-8.55426	35.3884	31.9575	32.3297	31.3953	7.71452	6.37867	600.005
2013-02-23 03:00:00	-3.0845	-2.36981	-2.55917	-9.11847	35.6433	32.8441	32.9113	31.6067	7.11444	14.9347	600.003
2013-02-23 03:15:00	-3.08673	-2.48923	-2.40912	-8.4642	35.6253	32.7937	32.0538	30.3925	6.96322	12.4507	600.003
2013-02-23 03:30:00	-2.85159	-2.07617	-1.92081	-8.05936	35.0983	31.668	31.585	30.1611	7.73204	19.8413	600.003
2013-02-23 03:45:00	-2.88864	-1.87875	-2.10526	-8.21262	34.9716	31.2459	31.6831	30.3793	7.71632	18.5533	600.003
2013-02-23 04:00:00	-2.94272	-1.90411	-2.21881	-8.36392	34.3327	30.8355	31.401	30.0115	7.74957	26.036	600.002
2013-02-23 04:15:00	-2.72809	-1.77957	-2.17947	-8.38412	34.106	30.2727	31.0641	29.832	7.55424	6.9	600.006
2013-02-23 04:30:00	-2.72278	-1.84607	-2.04773	-8.09012	34.337	30.9764	31.0335	29.5949	7.54291	8.58667	600.006
2013-02-23 04:45:00	-2.97226	-2.08478	-1.94318	-8.48605	34.6997	31.4093	31.0506	29.6705	7.58989	4.14	600.005
2013-02-23 05:00:00	-2.86551	-1.8801	-1.67822	-7.46466	35.1763	31.2769	31.0108	29.7635	7.71792	31.5867	600.005
2013-02-23 05:15:00	-3.1528	-2.1459	-2.14807	-8.00403	35.8587	31.767	31.7597	30.4475	7.70863	26.6187	600.005
2013-02-23 05:30:00	-3.05017	-1.96494	-2.25153	-8.86612	36.5183	32.9951	33.4336	32.3997	7.75503	32.9053	600.005
2013-02-23 05:45:00	-3.49692	-2.76117	-2.99454	-8.7963	36.6895	33.7422	33.9323	32.2903	7.05061	31.7707	600.004
2013-02-23 06:00:00	-3.40488	-2.78116	-3.12305	-9.65558	37.2831	34.5058	34.4576	33.5251	7.03948	20.7613	600.003
2013-02-23 06:15:00	-3.52838	-3.00195	-2.92999	-9.68353	37.4674	34.2785	34.2821	32.7813	6.86155	22.6013	600.003
2013-02-23 06:30:00	-3.46173	-2.49939	-2.40967	-9.05319	37.9473	34.5746	33.9389	32.4632	6.87921	22.3253	600.002
2013-02-23 06:45:00	-3.41312	-2.49423	-2.01361	-8.173	38.1546	34.3275	33.3262	32.0481	6.999	7.636	600.006
2013-02-23 07:00:00	-3.52036	-2.65582	-2.59015	-8.64438	38.0851	34.3917	34.2427	32.9897	7.7436	18.4	600.005
2013-02-23 07:15:00	-3.55933	-2.62778	-2.76364	-8.50473	38.6241	34.8303	35.2382	34.4158	6.88901	14.9347	600.005
2013-02-23 07:30:00	-3.49188	-2.96576	-3.14337	-9.31366	38.8999	36.0587	35.4377	35.0902	7.76111	18.6147	600.005
2013-02-23 07:45:00	-3.58179	-3.09427	-2.6713	-9.48209	39.3482	36.3899	33.9211	34.3476	7.78764	20.1787	600.005
2013-02-23 08:00:00	-3.04819	-2.72595	-0.85928	-9.72733	39.4767	36.6336	31.059	33.1439	6.95078	9.108	600.006
2013-02-23 08:15:00	-2.72742	-2.33127	0.84088	-12.0684	38.8867	35.7657	27.9808	30.6171	6.96504	3.128	600.007
2013-02-23 08:30:00	-2.03488	-1.41107	2.32233	-7.34409	34.9896	32.5167	26.4737	28.8754	6.69049	21.1907	600.009
2013-02-23 08:45:00	-0.55765	-0.13007	2.40793	-9.30325	33.0873	31.1944	26.8428	28.9834	6.69896	29.3173	600.005
2013-02-23 09:00:00	0.59048	0.71405	2.91931	-28.2239	30.7539	29.2466	25.796	27.5412	6.69343	34.0093	600.005
2013-02-23 09:15:00	1.53748	1.92227	3.62756	2.35107	29.8485	27.6659	25.3877	27.3595	5.86862	65.1667	600.006
2013-02-23 09:30:00	2.40775	2.92697	3.85916	2.46228	28.2152	26.1486	24.9056	26.9559	5.22612	83.444	600.005
2013-02-23 09:45:00	3.07199	3.59119	4.07813	-18.8883	30.4298	28.2817	27.2238	28.5535	5.21205	43.3013	600.006
2013-02-23 10:00:00	2.52423	3.12637	3.51938	-9.23602	30.0153	28.6994	27.681	28.8892	5.15713	53.7587	600.007
2013-02-23 10:15:00	3.28531	3.60803	4.96719	-15.5798	29.3526	27.5648	25.684	28.0836	5.18098	55.016	600.006
2013-02-23 10:30:00	3.52493	4.17157	5.35696	-12.4479	27.546	25.8293	24.4984	26.4884	5.07742	56.0587	600.006
2013-02-23 10:45:00	4.18069	4.76794	5.58386	-11.2746	26.765	25.1068	24.2242	26.0746	4.95692	71.3613	600.005
2013-02-23 11:00:00	4.52332	4.93167	5.25049	4.0575	25.6271	23.6053	22.98	24.4213	4.93096	54.8933	600.009
2013-02-23 11:15:00	5.23944	6.10727	6.74268	5.28754	24.5583	22.5454	21.9955	23.63	4.95968	55.3533	600.006
2013-02-23 11:30:00	5.32269	6.48346	6.79346	-2.39264	24.4342	22.2423	22.2155	23.7058	4.45387	53.7587	600.008
2013-02-23 11:45:00	5.75372	6.49631	6.76721	5.65533	24.2933	21.9166	21.7196	23.0443	4.57581	51.3667	600.005
2013-02-23 12:00:00	5.89432	7.08331	7.68842	6.54016	23.9529	21.322	20.9877	22.3757	4.41641	61.9773	600.005
2013-02-23 12:15:00	6.30441	7.48862	7.75131	6.73621	23.4988	21.4102	20.71	21.9435	4.83712	54.5867	600.006
2013-02-23 12:30:00	6.55585	7.4238	8.24713	6.89828	23.2891	21.5095	20.87	22.0712	4.1121	49.2813	600.007
2013-02-23 12:45:00	6.96799	7.6246	8.42471	6.79208	22.8495	21.4731	20.2598	21.5204	4.12571	27.6	600.009
2013-02-23 13:00:00	6.81128	7.37338	8.67612	4.06506	22.6733	21.1141	20.0398	20.8658	4.97742	42.596	600.005
2013-02-23 13:15:00	7.19485	7.81384	8.96893	7.98413	22.4078	20.7182	19.9122	20.7963	4.45168	50.2013	600.007
2013-02-23 13:30:00	7.68076	8.36987	9.07169	-2.7673	21.9047	20.3855	19.569	20.5361	4.8322	57.2853	600.008
2013-02-23 13:45:00	7.8689	8.66486	9.42972	3.41028	22.0408	20.5288	19.7805	20.7148	4.58856	52.348	600.008
2013-02-23 14:00:00	8.03601	8.66736	9.61703	0.28525	22.0901	20.7948	19.7329	20.6158	4.9063	48.5453	600.005
2013-02-23 14:15:00	8.42557	8.92166	10.0629	9.00681	22.4605	20.8396	19.8735	20.8626	5.63839	65.1667	600.007
2013-02-23 14:30:00	8.17459	8.92041	9.96408	9.09689	22.3422	20.7667	19.9726	20.6794	4.22126	57.4387	600.006
2013-02-23 14:45:00	8.17273	8.86365	9.80249	9.20163	22.309	20.7561	19.3329	20.1523	4.05304	43.6693	600.007
2013-02-23 15:00:00	8.25616	8.80496	9.63589	8.88635	22.2219	20.7597	19.938	20.1213	2.76846	31.9853	600.007
2013-02-23 15:15:00	8.09805	8.7608	9.41098	9.22043	22.3772	20.7739	20.235	19.8771	2.7709	16.4067	600.007
2013-02-23 15:30:00	7.94556	8.60046	9.04422	9.57013	22.6361	21.0182	20.4688	19.6905	2.76846	10.856	600.007
2013-02-23 15:45:00	7.80185	8.49249	8.94754	9.9296	23.2711	21.3254	20.7491	19.2953	2.75227	6.40933	600.007
2013-02-23 16:00:00	7.61636	8.36359	8.82895	9.70233	23.4308	21.4925	20.9666	20.0093	2.72065	5.27467	600.007
2013-02-23 16:15:00	7.46661	8.25616	8.59735	8.85608	23.8212	21.7998	21.5014	21.1101	2.7074	26.0667	600.007
2013-02-23 16:30:00	7.24463	7.9949	8.06137	8.24606	25.3909	22.5339	22.4168	21.9343	2.69956	26.3733	600.005
2013-02-23 16:45:00	6.4407	7.52274	7.59537	8.02975	25.7895	22.8658	22.8246	22.1885	2.68333	34.2547	600.004
2013-02-23 17:00:00	6.11493	7.29187	7.39267	7.66418	27.1189	23.9443	23.6819	22.966	0.02383	38.4253	600.006
2013-02-23 17:15:00	5.84967	7.09302	7.23672	4.7901	28.5681	25.2188	24.9248	24.2228	10.3496	37.8733	600.004
2013-02-23 17:30:00	5.68271	7.03299	7.04642	7.30753	29.1363	25.5895	25.5051	24.6777	10.3501	35.42	600.006
2013-02-23 17:45:00	5.41245	6.88138	6.80078	7.35529	29.257	25.4822	25.5625	24.5183	10.3408	39.2533	600.004
2013-02-23 18:00:00	5.17026	6.76367	6.59598	7.1044	29.5094	25.72	25.8188	24.827	10.342	34.316	600.007
2013-02-23 18:15:00	4.74362	6.46512	6.30615	6.89789	30.017	25.9793	26.1059	25.0058	10.3407	35.9413	600.005
2013-02-23 18:30:00	4.60394	6.25067	6.25778	6.90811	31.0805	26.8103	26.6541	25.6748	10.3349	39.56	600.006
2013-02-23 18:45:00	4.02908	5.80164	5.90189	6.32285	32.7368	28.3371	28.024	27.0848	10.3286	31.924	600.004
2013-02-23 19:00:00	3.88394	5.45966	5.5361	6.03436	33.7448	29.3761	29.061	27.992	10.3319	33.6413	600.006
2013-02-23 19:15:00	3.64685	5.28937	5.25562	5.758	33.7149	29.191	28.9291	27.7477	10.3329	38.1493	600.004
2013-02-23 19:30:00	3.44116	4.95694	5.01318	5.46912	33.4368	28.9523	28.5933	27.4537	10.2176	37.2907	600.007
2013-02-23 19:45:00	3.10492	4.71814	4.86951	5.34738	32.8261	28.372	27.8645	26.6695	10.139	38.8547	600.004
2013-02-23 20:00:00	3.30667	4.63223	4.81384	5.39478	32.2848	27.8633	27.1797	26.0119	10.1375	38.7627	600.007
2013-02-23 20:15:00	3.20041	4.43439	4.80182	5.42624	31.7731	27.6786	27.0624	25.8935	10.0442	41.7987	600.005
2013-02-23 20:30:00	3.47052	4.74612	4.90201	5.51117	31.4426	27.3059	26.9966	25.7611	10.046	32.9053	600.004
2013-02-23 20:45:00	3.12958	4.58609	4.71988	5.34775	31.675	27.5242	27.1602	25.8422	10.0403	37.076	600.007
2013-02-23 21:00:00	3.34955	4.69403	4.79565	5.35718	31.9139	27.8062	27.5557	26.274	10.0456	27.3547	600.006
2013-02-23 21:15:00	3.30618	4.67178	4.70123	5.50641	31.4784	27.9861	27.8983	26.4891	10.0335	2.484	600.005
2013-02-23 21:30:00	3.41754	4.3631	4.43542	5.07455	31.2455	28.5749	28.2201	26.9506	10.0421	4.26267	600.005
2013-02-23 21:45:00	3.90326	4.80023	4.80481	5.54141	30.9195	27.8512	27.6538	26.1779	10.0396	1.25733	600.004
2013-02-23 22:00:00	3.47617	4.74847	4.87097	5.63666	31.3701	28.0431	28.1199	26.769	10.0431	8.004	600.005
2013-02-23 22:15:00	3.8623	5.10773	4.67239	5.16885	30.8135	27.4664	28.1868	27.0418	10.0443	5.30533	600.004
2013-02-23 22:30:00	3.80286	5.2663	4.87228	5.48953	31.2509	27.3727	27.5731	26.3006	10.0365	0	600.005
2013-02-23 22:45:00	3.39087	4.75369	4.81464	5.26175	31.5011	28.1282	27.8127	26.4843	10.0446	10.9787	600.006
2013-02-23 23:00:00	3.40488	4.63699	4.78189	5.51285	31.9849	28.4885	28.3445	26.9283	10.0438	8.89333	600.005
2013-02-23 23:15:00	3.43155	4.43015	4.41309	5.38705	32.786	29.6931	29.6558	28.4028	10.0275	5.39733	600.005
2013-02-23 23:30:00	2.65414	3.52283	3.61636	4.36639	33.882	30.7901	30.0829	28.3427	10.0325	5.704	600.004
2013-02-23 23:45:00	3.18399	4.09979	4.24405	4.95279	34.5413	30.9438	30.4594	29.0067	10.0308	2.88267	600.007
2013-02-24	2.80661	3.75867	3.71173	3.99835	35.0198	32.3836	32.868	32.5562	10.0157	18.0013	600.006
2013-02-24 00:15:00	2.14993	2.85425	2.27066	2.13095	38.8688	35.7304	36.7859	36.8195	10.0028	3.22	600.004
2013-02-24 00:30:00	0.71805	1.47119	1.07343	1.24512	41.5743	38.8366	38.8239	37.9907	10.0061	16.008	600.006
2013-02-24 00:45:00	0.04947	0.87381	0.76208	0.97299	44.0323	40.5964	40.3276	39.4005	10.0059	41.2467	600.005
2013-02-24 01:00:00	-0.16891	0.53998	0.4592	1.10477	43.2375	40.305	40.0771	38.0806	10.0037	16.652	600.002
2013-02-24 01:15:00	0.40625	1.05801	0.99405	2.00021	41.8744	37.8341	37.2905	34.9703	10.0089	17.9707	600.006
2013-02-24 01:30:00	0.43976	1.5564	1.45721	1.93625	42.5209	38.4079	38.5626	37.3995	9.99929	8.832	600.004
2013-02-24 01:45:00	0.05206	0.83002	0.49545	0.10947	43.625	40.0811	39.9888	38.2797	10.0046	28.796	600.002
2013-02-24 02:00:00	-0.07129	0.7341	0.83209	0.94168	41.8395	38.468	37.5974	35.6006	10.0073	7.29867	600.006
2013-02-24 02:15:00	0.40866	1.14755	1.38351	-21.859	40.7552	37.7235	36.9788	35.4722	10.0073	1.41067	600.005
2013-02-24 02:30:00	0.22232	1.00314	1.10904	-3.42944	41.9429	38.0089	37.689	35.8552	10.0131	24.288	600.002
2013-02-24 02:45:00	0.06143	1.12143	1.02792	-3.21155	41.6132	37.6866	37.6491	35.6365	10.0058	10.0893	600.003
2013-02-24 03:00:00	0.21188	0.93771	0.84125	-5.59262	42.1205	38.6872	38.5208	36.8533	10.0104	13.0027	600.003
2013-02-24 03:15:00	-0.06616	0.91156	0.7923	-19.0746	43.3653	39.9647	40.0883	38.4356	10.0159	21.344	600.005
2013-02-24 03:30:00	0.09888	1.07291	0.86221	-2.79919	44.5219	40.9892	41.02	39.2474	10.0141	26.4653	600.004
2013-02-24 03:45:00	0.02817	0.97385	0.86636	-3.06235	46.2611	42.5336	42.304	40.8879	10.0131	30.452	600.004
2013-02-24 04:00:00	-0.42517	0.63104	0.63522	0.02252	48.5783	45.6211	44.9609	43.4746	10.0154	26.5267	600.004
2013-02-24 04:15:00	-0.04965	0.58865	0.61505	-3.91412	50.7213	47.9444	47.2385	45.3426	10.0131	32.8133	600.003
2013-02-24 04:30:00	0.05548	0.74496	0.73248	-6.58124	51.3123	47.8346	47.2578	45.9511	10.0086	24.656	600.003
2013-02-24 04:45:00	-0.45831	0.41458	0.36929	-3.2059	52.1128	48.8882	48.302	46.7276	10.0114	32.4147	600.003
2013-02-24 05:00:00	-0.17599	0.43826	0.33856	-6.61343	51.8875	48.7148	48.3252	46.3591	10.0132	32.476	600.007
2013-02-24 05:15:00	-0.5448	0.3501	0.27054	-14.6042	52.6875	49.1329	48.6767	46.6206	10.0132	30.2987	600.005
2013-02-24 05:30:00	-0.41074	0.38986	0.31378	-6.42804	52.65	48.8814	48.4318	46.3116	10.0107	28.9187	600.003
2013-02-24 05:45:00	-0.38394	0.49084	0.4881	-6.40961	52.2028	48.9266	48.0251	46.068	10.0132	17.1427	600.004
2013-02-24 06:00:00	-0.29803	0.51035	0.61819	-5.68756	53.138	49.4077	48.6408	47.1724	10.0102	21.4667	600.003
2013-02-24 06:15:00	-0.41074	0.40936	0.32217	-5.85123	53.9704	49.8823	49.5861	47.8172	10.0132	25.0853	600.005
2013-02-24 06:30:00	-0.49466	0.33264	0.25726	0.72934	53.1891	49.2482	49.0262	47.0609	10.0097	6.532	600.004
2013-02-24 06:45:00	-0.17776	0.65433	0.37659	0.70657	51.5619	47.7086	47.7822	46.1355	10.012	10.304	600.003
2013-02-24 07:00:00	0.10904	0.63766	0.63489	0.74109	51.746	48.3666	47.461	47.119	9.99862	4.75333	600.003
2013-02-24 07:15:00	-0.52081	-0.01846	-0.00092	-0.3255	52.5924	49.8088	49.1025	47.9717	10.0049	1.07333	600.004
2013-02-24 07:30:00	-0.5752	-0.22064	-0.32266	0.20135	53.4816	50.4128	49.843	48.692	9.99862	0	600.004
2013-02-24 07:45:00	-0.87543	-0.60837	-0.74921	-0.63666	53.4252	50.9529	50.684	49.5058	10.0054	4.876	600.003
2013-02-24 08:00:00	-0.49045	-0.44952	-0.51584	0.10904	55.1656	52.551	52.4293	52.2881	9.99408	12.328	600.002
2013-02-24 08:15:00	-1.53937	-1.2374	-1.57611	-1.87173	57.3947	55.0346	54.8551	55.3743	9.99862	6.13333	600.003
2013-02-24 08:30:00	-1.45004	-1.37024	-1.38962	-1.52493	57.0457	55.3586	54.1675	54.3072	10.0092	0.21467	600.002
2013-02-24 08:45:00	-1.01825	-1.13629	-0.82693	-0.78751	56.0748	55.0427	52.4522	51.987	10.0175	0.70533	600.003
2013-02-24 09:00:00	-0.64304	-0.64798	0.07474	0.04669	53.2737	51.8413	48.1278	47.8396	10.0301	3.68	600.003
2013-02-24 09:15:00	0.16498	0.15662	1.03262	0.92111	50.5291	48.9327	46.0462	46.6964	2.43046	17.112	600.005
2013-02-24 09:30:00	0.65918	0.93143	1.50656	1.00922	49.614	47.6248	45.5269	46.9338	2.67382	25.8213	600.007
2013-02-24 09:45:00	0.84665	1.00235	1.29361	0.7894	48.6061	47.1683	46.1412	47.3743	2.66359	36.9533	600.004
2013-02-24 10:00:00	1.00583	1.08154	1.08978	0.87503	52.4925	51.2628	50.1762	51.3976	2.75932	28.06	600.006
2013-02-24 10:15:00	0.99899	1.07605	1.0994	0.56604	55.4229	54.3743	53.7047	55.2278	2.76823	36.8613	600.007
2013-02-24 10:30:00	0.80743	0.80951	0.72803	-20.3872	59.4539	58.3869	57.297	58.3119	2.43657	27.5693	600.006
2013-02-24 10:45:00	1.0592	1.18494	1.39066	-25.2541	60.38	59.0955	57.723	58.9959	0.02606	30.9427	600.006
2013-02-24 11:00:00	1.25153	1.40985	1.3989	0.19464	60.4305	59.135	57.9896	58.7244	2.44387	18.3693	600.008
2013-02-24 11:15:00	1.48788	1.58224	1.7952	-10.4952	59.3092	57.9422	56.0682	57.0809	2.87791	30.8507	600.008
2013-02-24 11:30:00	1.79794	1.9151	2.06949	1.57129	55.2595	53.8391	52.471	53.9283	2.9302	25.208	600.005
2013-02-24 11:45:00	1.60922	1.72867	1.8493	-0.42554	56.0558	54.708	53.7514	55.2075	2.7154	30.7587	600.006
2013-02-24 12:00:00	1.50259	1.54291	1.4184	-0.78226	56.7645	55.7399	55.1539	56.3164	2.9415	24.4107	600.006
2013-02-24 12:15:00	1.30948	1.33688	1.37045	-25.3251	57.2413	56.1305	54.9603	56.1642	2.95012	16.7747	600.006
2013-02-24 12:30:00	1.28204	1.3335	1.36774	0.24042	56.969	55.9113	55.0146	56.0342	2.49446	23.4907	600.006
2013-02-24 12:45:00	1.2793	1.31635	1.30811	0.18384	56.9041	55.7114	54.7535	55.5225	2.87604	16.836	600.007
2013-02-24 13:00:00	1.3472	1.41705	1.49985	0.32141	56.6808	55.3466	54.2792	55.1738	2.95146	24.84	600.007
2013-02-24 13:15:00	1.26767	1.38895	1.40268	-0.61261	56.5568	55.2722	54.2714	55.0913	2.95201	16.7133	600.007
2013-02-24 13:30:00	1.49368	1.47385	1.60715	-0.90491	55.6583	54.5405	53.2089	54.0789	2.95873	18.2467	600.007
2013-02-24 13:45:00	1.74094	1.79413	2.03439	1.49164	54.9464	53.5683	51.894	52.8106	2.89329	19.78	600.007
2013-02-24 14:00:00	1.90991	2.03369	2.18735	-7.0209	54.3473	52.8393	51.6084	52.3673	2.82923	18.6453	600.005
2013-02-24 14:15:00	2.21823	2.42789	2.68137	2.134	53.4345	51.7082	50.2999	51.5136	3.01131	30.9733	600.006
2013-02-24 14:30:00	2.42047	2.64444	2.69818	1.18155	53.0084	51.3771	50.2996	51.4117	2.84838	24.7787	600.007
2013-02-24 14:45:00	2.64038	2.79816	2.95163	1.60754	52.9379	51.3162	49.8142	50.9098	3.00625	31.0347	600.006
2013-02-24 15:00:00	2.802	3.02982	3.09668	2.65775	52.7446	51.015	49.6824	50.6936	3.01809	12.604	600.007
2013-02-24 15:15:00	2.92535	3.2103	3.50443	3.23431	52.4301	50.7035	49.2499	50.2573	3.03427	26.68	600.005
2013-02-24 15:30:00	3.01971	3.18552	3.44971	3.10803	52.4823	50.8347	49.5273	50.5852	3.05127	31.3413	600.005
2013-02-24 15:45:00	2.94473	3.12936	3.20087	2.94739	52.5629	50.9811	49.9531	50.6975	3.0518	17.4187	600.005
2013-02-24 16:00:00	2.96213	3.13943	3.26764	2.9534	52.8946	51.2859	50.2925	51.002	3.05288	21.9267	600.007
2013-02-24 16:15:00	2.82077	2.98624	3.12271	2.78387	53.1229	51.6505	50.5774	51.3415	3.05208	10.12	600.007
2013-02-24 16:30:00	2.85025	2.99289	3.07858	-3.78699	53.0912	51.7298	50.8691	51.4031	3.04154	16.3453	600.007
2013-02-24 16:45:00	2.80865	2.95209	2.9809	-6.86603	53.3325	51.9696	51.3742	51.918	3.03642	19.4733	600.007
2013-02-24 17:00:00	2.66641	2.81873	2.74966	-11.8049	54.0471	52.4209	52.1807	52.6404	3.0348	9.53733	600.007
2013-02-24 17:15:00	2.34146	2.64627	2.49637	-6.56357	55.536	53.4287	53.3657	53.7434	3.02563	2.91333	600.006
2013-02-24 17:30:00	1.82629	2.22412	2.03317	-7.08096	57.5426	55.3843	55.3082	55.4193	2.97725	22.08	600.006
2013-02-24 17:45:00	1.21085	1.65305	1.48901	-6.7359	59.7573	57.2708	57.0445	56.4952	2.95465	27.4467	600.004
2013-02-24 18:00:00	0.62436	1.25269	1.07346	-10.7535	62.12	59.3126	59.1096	58.437	10.2962	38.272	600.006
2013-02-24 18:15:00	0.14279	0.77606	0.68155	-0.07721	64.0657	61.2724	60.7657	59.5428	10.2926	29.9613	600.003
2013-02-24 18:30:00	-0.0015	0.66766	0.52094	-15.6947	64.8225	61.4481	61.3326	59.3486	10.2987	22.5093	600.006
2013-02-24 18:45:00	-0.16174	0.76389	0.56235	-9.6152	65.5733	61.2951	61.3917	59.3855	10.2964	17.48	600.002
2013-02-24 19:00:00	0.01221	0.93625	0.67358	-8.68167	64.7207	60.9587	61.1979	59.3182	10.3033	26.8027	600.005
2013-02-24 19:15:00	-0.11288	0.95941	0.71088	-8.00797	66.3119	61.9064	62.0663	60.3618	10.304	23.644	600.004
2013-02-24 19:30:00	-0.24991	0.78226	0.63101	-7.79727	67.1043	62.8521	62.5759	60.3546	10.3048	15.0573	600.005
2013-02-24 19:45:00	-0.17319	0.54971	0.67346	-7.85092	67.5259	64.6362	63.5297	61.1185	10.3141	18.216	600.004
2013-02-24 20:00:00	0.39297	0.92847	0.92291	-14.9731	67.5259	64.7601	63.9463	61.7425	10.3088	25.7293	600.004
2013-02-24 20:15:00	0.54205	1.14307	1.12793	-7.92834	67.321	64.1444	63.5207	61.6744	10.3108	27.416	600.004
2013-02-24 20:30:00	0.21359	1.0434	0.97525	0.3707	68.1338	64.0994	63.6692	61.584	10.3035	15.3947	600.003
2013-02-24 20:45:00	0.43619	1.16846	0.99799	0.56915	66.6672	63.1875	63.0491	60.5549	10.3075	14.8733	600.003
2013-02-24 21:00:00	0.66928	1.2179	1.12106	0.69293	65.5562	62.2979	61.932	59.7242	10.3088	10.7027	600.004
2013-02-24 21:15:00	0.81265	1.32693	1.2131	0.59631	64.6605	61.2993	61.2731	59.2432	10.3136	11.2547	600.005
2013-02-24 21:30:00	1.07367	1.67307	1.51453	-16.7994	63.8769	60.2547	60.2119	58.4521	10.3166	0.15333	600.005
2013-02-24 21:45:00	1.28168	1.73926	1.65939	-15.4386	63.0868	60.287	59.6635	57.5536	10.3176	0.368	600.005
2013-02-24 22:00:00	1.30844	1.79309	1.85168	-30.2403	63.4583	60.1405	59.2925	57.3285	10.3176	0	600.006
2013-02-24 22:15:00	1.21927	1.74197	1.78354	1.97626	63.4017	60.2998	59.2889	57.4083	10.3218	1.13467	600.007
2013-02-24 22:30:00	1.29816	1.76788	1.85101	2.0368	62.6591	59.5996	58.431	56.5684	10.3241	2.76	600.008
2013-02-24 22:45:00	1.37698	1.85306	1.91571	1.95926	60.9959	58.058	57.6049	56.2883	10.3226	17.388	600.008
2013-02-24 23:00:00	0.96011	1.76312	1.65051	1.72763	62.4762	58.0642	58.076	56.2312	10.3176	10.672	600.009
2013-02-24 23:15:00	0.78851	1.65326	1.44064	1.62595	62.3848	58.3674	58.349	55.9761	10.311	0.79733	600.009
2013-02-24 23:30:00	1.03445	1.59927	1.49197	1.73035	62.8258	59.5221	59.1041	57.3116	10.3168	6.44	600.008
2013-02-24 23:45:00	0.73053	1.15887	1.19595	-29.3137	62.7391	59.9992	59.0475	56.1678	10.3138	5.12133	600.008
2013-02-25	0.96426	1.48105	1.61499	2.01981	62.895	59.3571	58.2667	56.3629	10.3146	0	600.008
2013-02-25 00:15:00	1.09152	1.6485	1.67575	1.92322	62.4811	59.0059	58.0768	56.3594	10.3188	0.184	600.008
2013-02-25 00:30:00	1.24533	1.73788	1.73105	1.77948	63.29	59.8785	59.1685	59.2417	10.3118	6.13333	600.008
2013-02-25 00:45:00	0.52185	1.06332	0.88019	-26.2662	66.9454	63.4944	63.3025	64.48	10.2484	13.2173	600.008
2013-02-25 01:00:00	0.21567	0.63385	0.29605	-20.9951	67.6414	65.0476	65.6456	65.9526	10.272	4.232	600.008
2013-02-25 01:15:00	0.14789	0.37558	0.14297	-13.3091	67.8061	66.069	66.0616	65.6405	10.2733	0.03067	600.008
2013-02-25 01:30:00	0.17728	0.27576	0.13248	-6.52029	67.7518	66.1999	66.1124	65.2765	10.273	0	600.007
2013-02-25 01:45:00	0.19333	0.28693	0.13107	-5.55832	68.3136	66.8345	66.4889	65.9297	10.305	10.948	600.006
2013-02-25 02:00:00	0.13879	0.2269	0.16956	-5.49698	68.6874	66.9463	66.3204	65.639	10.298	0.12267	600.005
2013-02-25 02:15:00	0.20242	0.2576	0.16885	-6.00986	68.3145	66.8369	66.3749	65.773	10.308	8.89333	600.005
2013-02-25 02:30:00	0.27435	0.38113	0.27298	-5.77686	68.2638	66.6673	65.7405	64.487	10.1608	11.6227	600.005
2013-02-25 02:45:00	0.4299	0.4975	0.7533	-24.7032	67.3081	65.9386	64.0322	63.2499	0.03077	12.512	600.005
2013-02-25 03:00:00	0.63318	0.70193	0.90775	-12.7082	66.4888	64.9106	63.2621	62.5013	10.307	2.26933	600.006
2013-02-25 03:15:00	0.68457	0.82642	0.96768	-24.1767	66.6265	64.7411	63.4515	62.556	10.3123	9.32267	600.006
2013-02-25 03:30:00	0.73257	0.84781	1.01654	0.91812	66.2957	64.6367	63.1944	62.2221	10.3075	0.42933	600.007
2013-02-25 03:45:00	0.73398	0.85056	0.91052	-24.5764	66.7877	64.9233	64.0563	64.0975	10.3103	8.58667	600.007
2013-02-25 04:00:00	0.49335	0.61646	0.55664	0.47452	68.3464	66.3502	65.7976	65.5737	10.3113	12.2973	600.008
2013-02-25 04:15:00	0.33163	0.4585	0.40692	0.47452	68.5714	66.7852	66.2528	65.6623	10.307	1.748	600.007
2013-02-25 04:30:00	0.33582	0.42087	0.37976	0.38113	68.8452	67.2337	66.4998	66.2333	0.03133	4.72267	600.007
2013-02-25 04:45:00	0.25131	0.30859	0.25342	-0.12613	69.0499	67.3203	66.7096	66.7216	0.03133	0.12267	600.006
2013-02-25 05:00:00	0.16745	0.24713	0.15137	-22.9162	69.8798	68.0934	67.6346	67.6358	0.03048	2.72933	600.007
2013-02-25 05:15:00	0.052	0.12198	0.00858	-11.9112	70.1247	68.5189	68.2029	68.0994	0.02992	1.53333	600.007
2013-02-25 05:30:00	0.01276	0.0723	-0.03561	-9.50436	70.0727	68.6823	68.198	67.7702	10.302	5.704	600.006
2013-02-25 05:45:00	0.01416	0.07861	0.02887	-8.08112	70.1164	68.3595	67.8674	67.1003	10.3022	0.88933	600.006
2013-02-25 06:00:00	0.05267	0.13599	0.09891	-8.09787	69.883	68.4048	67.6047	66.701	10.298	3.22	600.005
2013-02-25 06:15:00	0.05478	0.10449	0.20523	-9.65958	69.4652	67.9741	66.3745	65.3507	10.3035	11.1013	600.005
2013-02-25 06:30:00	0.15976	0.19891	0.38324	-13.6722	68.6128	66.8499	64.9169	64.1603	0.02632	13.1867	600.005
2013-02-25 06:45:00	0.20663	0.28348	0.53928	-16.1248	67.9121	65.8988	64.213	63.9008	10.309	9.59867	600.005
2013-02-25 07:00:00	0.19193	0.3414	0.55038	0.61923	70.3726	68.7992	67.0142	66.6591	6.53267	60.2907	600.005
2013-02-25 07:15:00	0.85608	1.12656	1.29407	-11.2577	69.8953	68.0441	66.8316	66.7816	6.59433	72.864	600.005
2013-02-25 07:30:00	1.17465	1.26385	1.27075	1.20279	69.5345	68.0141	67.1639	67.239	6.34022	82.8307	600.005
2013-02-25 07:45:00	1.12314	1.17807	1.15335	1.08328	69.7185	68.2276	67.4122	67.4876	6.66439	87.124	600.006
2013-02-25 08:00:00	1.09772	1.15265	1.13483	1.06607	69.6259	68.219	67.4656	67.5463	5.59655	85.5293	600.006
2013-02-25 08:15:00	1.04752	1.08878	1.06265	0.98694	69.5512	68.2418	67.5097	67.5329	5.18283	65.9333	600.006
2013-02-25 08:30:00	1.06815	1.10318	1.10666	1.0592	69.3119	68.0055	67.2151	67.2058	5.77834	82.5547	600.006
2013-02-25 08:45:00	1.09839	1.13208	1.1087	1.0372	69.4529	68.141	67.3679	67.4004	6.07227	77.8013	600.006
2013-02-25 09:00:00	1.13547	1.16296	1.14169	1.07776	69.3308	68.0227	67.3273	67.3636	5.27372	85.0693	600.006
2013-02-25 09:15:00	1.17261	1.19525	1.16092	1.07913	69.8025	68.4278	67.8039	68.0906	5.18468	95.312	600.006
2013-02-25 09:30:00	0.99521	1.01035	0.95529	0.84781	70.8576	69.6657	69.0726	69.4554	5.55317	79.5493	600.008
2013-02-25 09:45:00	0.89743	0.90433	0.8306	0.7381	72.2674	70.927	70.2635	70.6712	5.09125	71.5147	600.007
2013-02-25 10:00:00	0.83539	0.83954	0.77676	0.64703	74.9067	73.1075	72.157	72.7498	6.09057	89.9453	600.005
2013-02-25 10:15:00	0.59769	0.61438	0.53647	0.40552	77.926	75.8163	74.9041	75.6985	5.47897	93.6867	600.006
2013-02-25 10:30:00	0.41458	0.42297	0.32605	-6.97226	82.4916	80.1455	79.7408	82.6142	6.34048	94.0547	600.005
2013-02-25 10:45:00	-0.04825	-0.02719	-0.1795	-24.5928	91.16	89.0348	87.085	91.9958	5.31493	63.0507	600.002
2013-02-25 11:00:00	-0.49924	-0.543	-0.66174	-13.6485	96.1507	94.5663	92.2786	96.886	5.88325	69.552	600.006
2013-02-25 11:15:00	-0.66138	-0.73074	-0.81335	-9.06638	98.2104	96.5745	94.6495	98.635	5.20958	60.3213	600.004
2013-02-25 11:30:00	-0.69534	-0.75552	-0.82263	-7.52795	98.6979	97.3193	95.3461	99.4873	6.09721	57.5307	600.003
2013-02-25 11:45:00	-0.70313	-0.79697	-0.90253	-6.49411	99.6137	98.2462	96.2231	100	5.79513	68.0493	600.006
2013-02-25 12:00:00	-1.01865	-1.11957	-1.22919	-3.78976	98.6201	97.3305	95.5398	98.8769	6.6	84.3333	600.004
2013-02-25 12:15:00	-1.35052	-1.41592	-1.49869	-3.38635	98.4213	97.0446	95.8821	98.705	5.82168	47.9627	600.002
2013-02-25 12:30:00	-1.38214	-1.47278	-1.48502	-3.07343	96.7775	95.0571	93.411	95.9854	6.83992	47.748	600.006
2013-02-25 12:45:00	-1.37329	-1.45743	-1.4754	-3.14307	96.5246	94.7403	92.8276	96.1452	6.61472	60.444	600.005
2013-02-25 13:00:00	-1.48334	-1.55179	-1.59576	-3.15051	98.2829	96.4887	94.3917	98.6924	6.35755	61.2107	600.004
2013-02-25 13:15:00	-1.68744	-1.76624	-1.87918	-3.06351	100	98.1268	96.0917	100	5.76925	68.9693	600.003
2013-02-25 13:30:00	-1.72287	-1.82413	-1.87628	-2.87289	99.3839	97.9229	95.5855	99.1393	6.87681	50.7227	600.003
2013-02-25 13:45:00	-1.78503	-1.87338	-1.86685	-2.86621	95.1087	93.9611	91.6312	94.712	6.2835	72.2813	600.005
2013-02-25 14:00:00	-1.8363	-1.89423	-1.81094	-2.94827	92.0909	89.6599	86.8666	89.042	6.15101	74.7653	600.004
2013-02-25 14:15:00	-1.67358	-1.70972	-1.72849	-2.88748	89.8745	86.5545	84.4653	85.6129	6.79247	70.196	600.004
2013-02-25 14:30:00	-1.80008	-1.80731	-1.85583	-3.15253	87.7946	84.0636	82.4184	82.5172	5.58432	58.696	600.003
2013-02-25 14:45:00	-1.87323	-1.88263	-1.93918	-3.38593	87.5954	83.3562	81.4527	81.2451	6.63125	44.804	600.003
2013-02-25 15:00:00	-1.95657	-1.97763	-2.05313	-3.98096	87.8614	83.0138	81.7168	81.7625	7.04006	18.676	600.002
2013-02-25 15:15:00	-1.97763	-1.94064	-1.9704	-3.81573	86.1896	81.9841	80.341	79.5708	7.12621	34.9293	600.003
2013-02-25 15:30:00	-1.90509	-1.88916	-1.8631	-3.66681	81.3397	76.8884	75.0249	74.3464	6.84447	29.4707	600.003
2013-02-25 15:45:00	-1.81238	-1.78925	-1.71982	-3.65631	76.8919	73.2031	70.9819	69.7736	7.01752	24.472	600.003
2013-02-25 16:00:00	-1.73935	-1.72849	-1.65335	-3.73669	75.5912	70.5546	68.5346	68.1494	6.65204	17.7867	600.003
2013-02-25 16:15:00	-1.74512	-1.70242	-1.63168	-3.59479	77.3482	70.8038	68.8078	68.7811	6.65833	5.12133	600.003
2013-02-25 16:30:00	-1.62955	-1.62735	-1.56967	-3.66006	77.8412	69.9423	67.9403	67.193	6.43368	25.8213	600.003
2013-02-25 16:45:00	-1.66562	-1.58261	-1.5675	-3.63452	75.5191	68.843	67.0355	67.2702	6.43314	21.712	600.003
2013-02-25 17:00:00	-1.62305	-1.54947	-1.55307	-3.69235	74.2564	70.9409	69.558	70.1741	6.4282	23.3067	600.004
2013-02-25 17:15:00	-1.68295	-1.63312	-1.70389	-3.67209	81.253	76.0222	74.9417	76.2764	7.11555	15.1493	600.005
2013-02-25 17:30:00	-1.77838	-1.71548	-1.8645	-4.19324	85.0293	79.673	78.8016	80.0944	7.11531	0.644	600.005
2013-02-25 17:45:00	-1.866	-1.77982	-1.9689	-4.20468	87.2395	82.4602	80.8661	82.4435	7.1166	0.88933	600.005
2013-02-25 18:00:00	-1.92468	-1.8667	-2.04733	-4.1087	89.1565	85.1339	83.7931	86.5627	7.11166	10.1813	600.005
2013-02-25 18:15:00	-2.0321	-1.9711	-2.15277	-4.50748	92.294	88.5947	88.0376	90.5174	7.10829	7.32933	600.005
2013-02-25 18:30:00	-2.10913	-2.04587	-2.29047	-4.51974	93.1735	89.835	89.8002	91.8128	7.08638	0.95067	600.005
2013-02-25 18:45:00	-2.14117	-2.09241	-2.39774	-4.7558	94.7099	90.8287	90.9713	93.1773	7.11062	1.99333	600.005
2013-02-25 19:00:00	-2.14551	-2.13312	-2.41095	-4.755	96.2586	92.0531	92.4256	94.5919	7.10881	4.01733	600.004
2013-02-25 19:15:00	-2.23071	-2.1637	-2.45801	-5.09442	97.1932	92.6769	93.3524	95.5628	7.11296	0.184	600.004
2013-02-25 19:30:00	-2.25912	-2.18701	-2.50211	-4.93021	97.7452	93.6573	93.8646	96.1071	7.11348	0.33733	600.005
2013-02-25 19:45:00	-2.31528	-2.2533	-2.56177	-4.96506	98.1634	93.9423	94.4109	96.8015	7.11296	0	600.004
2013-02-25 20:00:00	-2.33499	-2.25403	-2.58237	-5.14175	98.6933	94.8089	95.0594	96.8521	7.11218	0.58267	600.003
2013-02-25 20:15:00	-2.38596	-2.29269	-2.61481	-5.21246	98.4126	94.7606	94.921	94.8975	7.11193	1.62533	600.004
2013-02-25 20:30:00	-2.51828	-2.39111	-2.73364	-5.23193	97.7484	93.9403	93.7652	91.7424	7.11062	0.33733	600.003
2013-02-25 20:45:00	-2.55515	-2.48666	-2.75876	-5.03781	96.6094	92.817	92.1933	89.5031	7.11037	0.276	600.003
2013-02-25 21:00:00	-2.55807	-2.54996	-2.78018	-4.82443	95.4839	90.958	89.6352	86.9292	7.11322	0.52133	600.003
2013-02-25 21:15:00	-2.56616	-2.58902	-2.71295	-5.00217	93.8517	89.1349	87.4337	85.7234	7.11141	0.39867	600.003
2013-02-25 21:30:00	-2.53082	-2.57132	-2.64651	-4.97354	92.8316	87.9135	86.5256	85.3349	7.11193	0.92	600.003
2013-02-25 21:45:00	-2.46387	-2.51096	-2.62219	-5.08978	92.8763	87.816	85.9243	84.7653	7.11166	0.76667	600.003
2013-02-25 22:00:00	-2.47565	-2.49106	-2.58606	-4.99368	92.4968	86.6459	84.9337	83.8842	7.11348	0.61333	600.003
2013-02-25 22:15:00	-2.43155	-2.4631	-2.50949	-4.79276	92.0112	85.9915	84.3346	83.1799	7.11374	0.184	600.002
2013-02-25 22:30:00	-2.36685	-2.39111	-2.45355	-4.65033	91.145	85.2559	83.9984	82.9101	7.11452	0	600.003
2013-02-25 22:45:00	-2.33209	-2.3255	-2.41827	-4.56735	90.9273	85.5714	84.1423	83.9406	7.11348	0	600.002
2013-02-25 23:00:00	-2.27954	-2.29776	-2.38229	-4.78354	91.9172	86.0751	84.969	85.0627	7.11166	0	600.002
2013-02-25 23:15:00	-2.44327	-2.3255	-2.47784	-5.04944	91.5042	85.6282	84.9442	84.4827	7.11218	0	600.003
2013-02-25 23:30:00	-2.62662	-2.46167	-2.61481	-4.89468	91.3726	85.31	84.8705	83.9193	7.10556	10.396	600.007
2013-02-25 23:45:00	-2.8775	-2.62625	-2.75177	-5.13907	91.0581	85.4944	85.0096	83.8257	7.10685	13.3093	600.008
2013-02-26	-2.85089	-2.69489	-2.9079	-5.01422	91.3185	85.7981	85.5553	84.252	7.0965	12.4813	600.004
2013-02-26 00:15:00	-3.15146	-2.77911	-3.00952	-5.14294	92.4268	85.4311	85.6946	83.5387	7.06055	13.4933	600.002
2013-02-26 00:30:00	-3.43268	-2.7865	-2.9902	-5.15305	92.4588	84.5069	84.592	82.26	7.09806	10.028	600.002
2013-02-26 00:45:00	-3.49481	-2.90863	-3.05405	-5.21597	91.6981	83.9933	83.8076	81.4582	7.09876	6.04133	600.007
2013-02-26 01:00:00	-3.40753	-2.88074	-3.11972	-4.99274	92.5036	84.1321	84.044	82.2545	7.10083	5.76533	600.006
2013-02-26 01:15:00	-3.83072	-3.18146	-3.36191	-5.55014	93.4185	85.69	85.1845	83.7402	7.09902	4.29333	600.004
2013-02-26 01:30:00	-3.73514	-3.24704	-3.4928	-5.18668	92.4778	85.7633	86.0515	84.2237	7.09533	5.27467	600.006
2013-02-26 01:45:00	-3.77322	-3.19382	-3.45132	-5.62982	92.1466	85.6171	85.8175	83.579	7.09042	2.45333	600.005
2013-02-26 02:00:00	-3.89453	-3.33771	-3.45508	-5.67963	93.5587	86.3736	85.677	82.9598	7.08448	1.16533	600.003
2013-02-26 02:15:00	-3.98495	-3.3736	-3.51346	-5.77286	94.3536	86.6152	86.1172	83.8916	7.08241	7.66667	600.003
2013-02-26 02:30:00	-4.05258	-3.43787	-3.48651	-5.38184	94.3174	87.0857	86.2704	84.4883	7.0868	25.3613	600.002
2013-02-26 02:45:00	-4.1637	-3.53369	-3.6597	-5.76733	94.66	87.4867	86.9075	84.4129	7.09509	4.01733	600.001
2013-02-26 03:00:00	-4.06931	-3.55243	-3.5509	-5.75229	94.1972	87.4984	86.5609	83.7378	7.10182	0.828	600.006
2013-02-26 03:15:00	-4.254	-3.65106	-3.71869	-5.9346	94.7489	87.9111	86.9521	83.6685	7.09691	0.092	600.005
2013-02-26 03:30:00	-4.24023	-3.66159	-3.66757	-5.87357	94.8861	87.9822	86.8005	83.7229	7.10001	2.17733	600.004
2013-02-26 03:45:00	-4.2807	-3.62103	-3.73975	-5.98306	95.0531	87.8233	86.9792	84.248	7.09821	1.31867	600.004
2013-02-26 04:00:00	-4.3931	-3.72244	-3.75256	-6.38342	95.652	87.79	87.1176	84.7968	7.09485	12.3893	600.004
2013-02-26 04:15:00	-4.29672	-3.5813	-3.79013	-6.18921	95.2286	86.9036	86.882	83.6128	7.09821	1.38	600.003
2013-02-26 04:30:00	-4.3204	-3.56854	-3.73895	-6.0936	94.7258	86.5406	86.359	83.0644	7.10238	1.71733	600.007
2013-02-26 04:45:00	-4.31793	-3.65988	-3.79147	-6.18494	95.0472	87.3436	86.5564	85.2533	7.09437	0	600.007
2013-02-26 05:00:00	-4.49551	-4.00854	-4.36151	-7.11063	95.3941	88.9837	89.1805	90.5497	7.08997	3.46533	600.006
2013-02-26 05:15:00	-4.81241	-4.51779	-4.9314	-7.03336	96.7472	91.5766	91.9723	91.0139	7.0954	4.56933	600.007
2013-02-26 05:30:00	-4.68604	-4.50089	-4.78235	-6.84283	96.343	91.7744	92.2459	90.0479	7.08479	15.824	600.006
2013-02-26 05:45:00	-4.78619	-4.59915	-4.70914	-6.85663	96.6314	92.2072	92.0767	88.6488	7.09876	5.18267	600.005
2013-02-26 06:00:00	-4.47714	-4.0004	-4.14166	-6.53806	95.9744	90.4863	89.9899	84.7993	7.09386	10.9787	600.006
2013-02-26 06:15:00	-4.21103	-3.80576	-3.69672	-18.8797	95.406	89.9456	88.6049	86.7062	7.07962	4.26267	600.005
2013-02-26 06:30:00	-4.36841	-3.85776	-4.05563	-16.9365	96.6342	90.8097	90.2759	87.3529	7.0967	5.30533	600.005
2013-02-26 06:45:00	-4.13635	-3.66443	-3.76514	-14.5615	95.7756	89.5528	89.2216	86.5054	7.08091	2.42267	600.006
2013-02-26 07:00:00	-4.24152	-3.80203	-4.06631	-15.3476	95.6843	89.9153	89.8052	90.5272	7.09591	1.87067	600.006
2013-02-26 07:15:00	-4.76538	-4.39209	-4.73688	-18.5388	97.7105	92.5624	92.5558	93.2326	7.10006	1.748	600.006
2013-02-26 07:30:00	-4.58377	-4.37527	-4.62527	-16.3525	97.8496	93.3761	93.1773	91.8158	7.01929	16.3147	600.006
2013-02-26 07:45:00	-4.52008	-4.40359	-4.62219	-14.1945	97.9602	93.9107	93.4868	94.0934	7.09722	5.12133	600.006
2013-02-26 08:00:00	-4.46484	-4.4342	-4.45871	-15.2915	98.4438	94.5899	93.4433	93.8899	7.09772	5.73467	600.007
2013-02-26 08:15:00	-4.19043	-4.29807	-4.13861	-15.1859	98.4028	95.1057	92.4934	92.2759	7.12617	0.552	600.007
2013-02-26 08:30:00	-3.81784	-3.86377	-3.16122	-17.6659	96.2388	93.2075	87.9043	87.7278	6.43834	11.1933	600.008
2013-02-26 08:45:00	-3.19247	-3.1084	-2.01465	-22.3662	92.5412	88.3147	81.1562	83.3424	7.09473	20.4853	600.005
2013-02-26 09:00:00	-2.56454	-2.34317	-1.17932	-15.2777	89.5679	84.0557	77.2699	80.9928	6.2736	30.5747	600.008
2013-02-26 09:15:00	-2.05255	-1.76254	-0.70285	-10.1323	88.6295	82.4692	75.0243	80.1473	6.1305	34.2547	600.006
2013-02-26 09:30:00	-2.04767	-1.48419	-0.69592	-13.582	87.0391	81.1315	75.0303	79.1114	5.5692	29.2253	600.008
2013-02-26 09:45:00	-1.64929	-1.11719	-0.00272	-39.594	86.5521	79.6857	72.7144	76.7009	5.53874	30.544	600.005
2013-02-26 10:00:00	-1.00024	-0.4101	0.69391	-0.32486	84.0084	77.0517	70.878	75.6566	5.54781	40.204	600.005
2013-02-26 10:15:00	-0.366	0.24786	0.96472	-37.348	81.8752	74.5014	69.9854	74.6089	5.56069	42.9027	600.009
2013-02-26 10:30:00	0.19687	0.97504	2.02786	-7.95486	80.5628	72.5404	66.4334	70.9572	5.54279	34.8987	600.006
2013-02-26 10:45:00	1.52698	2.36902	3.71667	-2.71524	75.0823	67.0889	61.4515	66.5711	5.425	59.9227	600.006
2013-02-26 11:00:00	3.01694	3.83826	4.43979	-1.49722	70.9312	61.5915	58.5989	62.7766	5.43521	53.912	600.006
2013-02-26 11:15:00	3.47379	4.61005	4.93365	-1.88733	68.9115	61.2993	59.467	62.3803	5.42278	50.2013	600.005
2013-02-26 11:30:00	3.44312	4.08926	4.46173	-5.81628	68.1249	60.4309	58.6911	61.6464	5.44828	47.6867	600.006
2013-02-26 11:45:00	3.9946	4.93802	5.72232	-0.13391	65.5285	57.5977	55.6446	58.5893	5.44802	51.244	600.009
2013-02-26 12:00:00	4.2746	5.01675	5.32361	4.16861	64.1476	57.1345	56.4503	59.0072	5.37786	65.5653	600.006
2013-02-26 12:15:00	4.8125	5.82346	5.87262	4.62433	63.1644	55.6653	52.8845	56.1315	5.47387	35.0827	600.005
2013-02-26 12:30:00	5.27264	6.03696	6.93921	5.99817	58.696	52.7647	50.7731	53.0189	5.36467	65.9947	600.006
2013-02-26 12:45:00	6.48364	7.44446	7.43231	6.29794	54.1979	47.8757	47.1918	49.3408	5.38446	62.7747	600.008
2013-02-26 13:00:00	6.8876	7.82761	8.34766	-2.21692	53.0322	47.0915	44.8072	46.8384	5.37656	46.736	600.006
2013-02-26 13:15:00	7.06223	7.96646	8.22903	-10.7097	51.4646	46.0186	44.4655	46.3764	5.39185	47.7173	600.009
2013-02-26 13:30:00	7.45349	8.36685	9.10242	-2.19797	50.346	44.8104	41.9618	44.2998	6.09134	49.128	600.006
2013-02-26 13:45:00	8.00534	8.83057	9.98679	9.09012	47.8961	43.0094	40.0462	42.4551	5.4623	53.5133	600.006
2013-02-26 14:00:00	8.31833	9.11017	10.0356	7.45737	46.2596	41.8664	39.1183	41.3673	6.36237	42.964	600.006
2013-02-26 14:15:00	8.6214	9.34647	10.6805	9.80258	45.6697	41.0899	37.569	39.42	5.28107	38.64	600.009
2013-02-26 14:30:00	8.81451	9.72116	10.8286	10.2526	46.3652	41.2767	38.0952	39.8682	5.42057	32.568	600.006
2013-02-26 14:45:00	8.92844	9.73663	11.5976	10.6859	45.6444	41.1146	37.1442	39.19	5.22731	35.052	600.007
2013-02-26 15:00:00	9.13184	9.93069	11.3882	10.5814	45.6995	41.0017	37.8124	38.603	5.32668	19.7493	600.007
2013-02-26 15:15:00	9.298	10.0139	11.002	11.4255	45.8263	41.1436	38.6429	37.7671	5.22683	19.1973	600.006
2013-02-26 15:30:00	9.2327	10.052	10.908	11.1735	41.8107	37.5838	36.0377	35.5892	5.21386	29.9613	600.007
2013-02-26 15:45:00	9.58554	10.3685	10.9764	11.1654	41.436	37.0956	35.8236	35.3204	5.22735	20.9147	600.008
2013-02-26 16:00:00	9.36121	10.1872	10.6641	10.6958	41.9535	37.0621	35.9697	35.8521	5.22921	7.32933	600.008
2013-02-26 16:15:00	9.08972	9.93243	10.3803	10.4114	47.5563	39.3019	37.6877	37.5956	6.0613	11.0093	600.009
2013-02-26 16:30:00	8.52435	9.64255	10.0777	9.92929	46.9257	40.2232	38.883	38.7377	6.31826	28.2747	600.008
2013-02-26 16:45:00	8.50226	9.31607	9.6463	9.83792	46.7623	40.5659	39.5684	39.1444	6.31278	25.0547	600.007
2013-02-26 17:00:00	8.11169	9.15179	9.37936	9.46652	49.1755	41.4585	40.6226	39.9646	6.30702	39.3147	600.006
2013-02-26 17:15:00	7.56625	8.87653	9.03012	9.28473	50.8696	41.9461	41.0916	40.3692	6.31747	33.7333	600.006
2013-02-26 17:30:00	6.78607	8.39679	8.55527	0.44385	51.0963	42.4275	41.9537	40.976	6.28951	16.56	600.004
2013-02-26 17:45:00	6.55115	8.13885	8.11481	8.23563	52.5568	44.1726	43.8978	43.096	6.31632	29.3787	600.006
2013-02-26 18:00:00	6.06866	7.52426	7.47964	7.75339	55.5422	47.1189	46.7845	45.9573	6.53795	26.496	600.003
2013-02-26 18:15:00	5.02502	6.72409	6.75479	6.96521	60.7655	51.1721	50.2965	49.7308	6.53631	33.396	600.006
2013-02-26 18:30:00	4.47028	5.73987	5.75867	6.09799	61.7528	53.6549	52.7543	50.9388	6.54727	35.9413	600.005
2013-02-26 18:45:00	4.41388	5.66159	5.65576	6.27554	61.3367	53.6604	53.4778	51.4681	6.53815	22.9387	600.002
2013-02-26 19:00:00	4.30737	5.75482	5.63373	6.16519	63.1645	54.9427	54.5587	52.6049	6.54652	32.0773	600.006
2013-02-26 19:15:00	4.06396	5.46729	5.42969	5.93277	64.0256	55.8129	55.4402	53.3884	6.54747	29.0413	600.007
2013-02-26 19:30:00	4.15421	5.42447	5.41476	1.08725	63.1655	55.9948	55.3914	53.428	6.54331	17.3267	600.004
2013-02-26 19:45:00	4.24969	5.38037	5.38815	1.14081	63.0655	56.775	55.3883	53.3488	6.54045	9.016	600.003
2013-02-26 20:00:00	4.05338	5.20569	5.45236	1.21704	63.6781	57.1477	55.8459	53.9943	6.54549	3.61867	600.007
2013-02-26 20:15:00	3.90085	5.01559	5.12228	-1.49097	64.6595	57.9815	57.0811	55.0325	6.54366	7.51333	600.004
2013-02-26 20:30:00	3.51093	4.9025	4.91168	3.97543	65.5745	58.2873	57.6067	55.1239	6.54055	2.88267	600.004
2013-02-26 20:45:00	3.61075	4.78592	4.94046	5.43204	65.8561	58.6938	57.73	55.6176	6.54282	5.336	600.006
2013-02-26 21:00:00	3.49954	4.7236	4.68228	4.90964	65.5332	59.1383	58.0323	55.9648	6.53943	8.34133	600.005
2013-02-26 21:15:00	3.53485	4.53531	4.82385	4.91162	65.5843	59.7682	57.943	56.0971	6.53475	3.92533	600.004
2013-02-26 21:30:00	3.48224	4.34149	4.57666	5.05191	65.5881	60.4237	58.9874	57.1322	6.53084	7.29867	600.003
2013-02-26 21:45:00	3.06976	4.06235	4.20001	4.71701	67.294	60.7174	60.1498	57.8912	6.53832	11.04	600.007
2013-02-26 22:00:00	3.12714	4.33279	4.02328	4.48593	66.2289	59.4187	59.8464	57.4668	6.53546	21.3133	600.005
2013-02-26 22:15:00	3.0007	4.31567	4.11755	4.71689	67.5725	59.6952	59.7046	57.1857	6.5339	4.784	600.005
2013-02-26 22:30:00	2.99939	4.12872	4.06879	4.76932	66.8628	60.0588	59.9004	57.2687	6.53493	16.56	600.003
2013-02-26 22:45:00	2.85541	4.08658	3.90717	4.53055	68.1649	60.8088	60.572	58.1482	6.53737	30.6667	600.007
2013-02-26 23:00:00	2.66495	3.8775	3.79956	4.31836	68.1242	61.1148	61.0459	58.9306	6.53398	17.6947	600.005
2013-02-26 23:15:00	2.62866	3.90521	3.62564	4.12415	68.9893	61.1273	61.6927	59.7312	6.53191	5.428	600.004
2013-02-26 23:30:00	2.62933	3.97781	3.64813	4.14392	68.829	61.1247	61.7551	59.9225	6.51524	3.404	600.004
2013-02-26 23:45:00	2.60449	3.71823	3.4762	3.67328	69.4142	63.2262	63.1492	61.9164	6.51843	5.704	600.007
2013-02-27	2.02252	2.85916	2.90805	3.43457	71.7416	66.1226	64.9984	62.9601	6.51401	12.8493	600.006
2013-02-27 00:15:00	1.63895	2.4407	2.55505	2.9516	73.6323	67.9784	66.6312	64.721	6.50724	4.56933	600.003
2013-02-27 00:30:00	1.05518	1.9729	2.0538	2.14954	76.2358	70.1926	68.8246	66.1084	6.50962	0	600.006
2013-02-27 00:45:00	0.98468	1.82211	1.84457	2.35547	76.663	70.9766	70.0274	67.9689	6.49972	8.28	600.005
2013-02-27 01:00:00	0.64108	1.47116	1.50537	1.9079	78.8848	73.0821	71.9017	69.6236	6.50592	8.34133	600.007
2013-02-27 01:15:00	0.62906	1.36279	1.6152	2.26624	79.3498	74.1641	72.2674	69.3392	6.50383	3.15867	600.004
2013-02-27 01:30:00	0.58319	1.46548	1.61728	2.18661	79.6053	73.957	72.5757	69.6169	6.50018	7.20667	600.003
2013-02-27 01:45:00	0.74731	1.48123	1.54828	2.21634	78.9127	73.9732	72.0077	69.1402	6.49738	13.064	600.006
2013-02-27 02:00:00	0.53061	1.22318	1.51019	2.03525	80.0768	74.7791	72.0505	69.2117	6.47418	16.376	600.004
2013-02-27 02:15:00	0.34384	1.19571	1.7847	2.27386	80.1171	74.2463	70.9347	68.7098	6.49998	10.2733	600.004
2013-02-27 02:30:00	0.4122	1.21014	1.67352	2.12286	79.5371	74.5379	71.5502	69.7224	6.48818	9.87467	600.005
2013-02-27 02:45:00	0.51605	1.31784	1.61484	2.03662	80.9711	75.6169	73.3013	71.2765	6.49417	10.0893	600.004
2013-02-27 03:00:00	0.13013	1.07965	1.30414	1.77182	82.763	77.1443	75.2438	73.2036	6.50303	26.956	600.003
2013-02-27 03:15:00	0.07346	1.03839	1.07895	1.73019	83.1244	77.0207	76.2376	73.2922	6.50563	7.39067	600.004
2013-02-27 03:30:00	0.13571	1.16348	1.23209	1.82086	84.2195	78.0924	76.7614	74.9952	6.50161	16.928	600.006
2013-02-27 03:45:00	-0.24121	0.80933	0.66803	1.0896	85.9553	79.9156	79.3006	77.3197	6.50135	11.9293	600.005
2013-02-27 04:00:00	-0.32565	0.62009	0.48859	1.11023	86.3076	80.6412	80.1031	76.5572	6.50499	19.1053	600.005
2013-02-27 04:15:00	-0.26443	0.6868	0.65833	1.32642	86.0305	79.9397	79.0446	76.0047	6.49744	31.556	600.003
2013-02-27 04:30:00	-0.53513	0.46841	0.45099	1.00089	86.358	80.2696	79.1906	76.4819	6.50005	38.824	600.003
2013-02-27 04:45:00	-0.58881	0.3457	0.33383	0.67706	85.6629	80.5162	79.089	76.3978	6.50667	17.664	600.006
2013-02-27 05:00:00	0.03046	0.73615	0.70367	1.21115	84.1979	78.5906	78.3614	75.6963	6.50848	4.968	600.006
2013-02-27 05:15:00	-0.29538	0.79965	0.7941	1.28458	85.1298	79.1711	78.0302	75.868	6.50771	18.1853	600.006
2013-02-27 05:30:00	0.11517	0.79065	0.82034	1.41953	84.8823	79.6883	78.5868	76.4609	6.50798	22.1107	600.007
2013-02-27 05:45:00	-0.19476	0.4845	0.52969	0.88651	85.7824	80.7062	79.8306	78.1357	7.19092	34.5	600.006
2013-02-27 06:00:00	-0.57675	0.19421	0.18024	0.46426	86.4659	81.7249	80.7346	78.8179	6.48349	29.9307	600.006
2013-02-27 06:15:00	-0.47928	0.14178	0.28574	0.60001	86.9267	82.7072	81.3586	80.0207	7.16057	30.5747	600.005
2013-02-27 06:30:00	-0.87134	-0.23553	-0.20953	0.13409	88.6416	83.7708	82.6928	80.9819	7.15668	24.9013	600.004
2013-02-27 06:45:00	-1.13794	-0.55835	-0.6651	-0.16248	88.6786	84.5691	83.3479	80.7234	7.16274	14.26	600.007
2013-02-27 07:00:00	-1.03024	-0.6174	-0.6351	-0.16843	88.2936	85.1191	83.597	81.4661	7.15911	19.2587	600.006
2013-02-27 07:15:00	-1.2724	-0.85095	-0.84885	-0.51776	87.9714	84.1096	83.1641	79.4642	7.09915	41.584	600.004
2013-02-27 07:30:00	0.06656	0.45773	0.51694	1.45761	82.3623	76.6542	75.7083	70.8923	7.18739	23.3373	600.005
2013-02-27 07:45:00	0.64423	1.07486	1.67502	-7.97351	77.6171	72.51	68.7413	66.031	7.21615	5.67333	600.006
2013-02-27 08:00:00	1.2363	1.57391	2.1395	2.5022	70.2147	64.6076	59.3788	56.8716	6.54741	34.6533	600.008
2013-02-27 08:15:00	2.50961	2.97073	3.96503	-0.17334	63.2122	57.5508	53.4482	52.6738	6.59108	21.9573	600.006
2013-02-27 08:30:00	3.38113	3.7637	4.82373	4.3663	58.986	52.7528	49.1273	49.4082	6.59289	17.9093	600.006
2013-02-27 08:45:00	3.66415	4.41852	5.3006	4.9501	59.7829	52.6776	49.1924	50.1643	6.47212	22.54	600.009
2013-02-27 09:00:00	3.81226	4.64505	5.36032	4.9241	57.3909	49.8969	46.5053	47.5422	5.34446	66.5773	600.006
2013-02-27 09:15:00	4.89273	5.65738	6.39935	5.68457	48.9641	44.0653	41.9511	44.0471	5.31168	78.9053	600.007
2013-02-27 09:30:00	5.91458	6.69254	7.50903	6.57727	46.8443	41.4912	38.7771	40.6736	5.31612	41.7373	600.006
2013-02-27 09:45:00	7.17746	8.24423	9.54736	8.44083	39.3305	34.6086	33.5366	35.3005	5.37992	71.392	600.005
2013-02-27 10:00:00	8.37726	9.63419	9.45313	4.7825	37.4714	33.3971	33.3132	34.4336	5.27457	70.9933	600.006
2013-02-27 10:15:00	8.87381	9.94449	10.3241	9.20703	37.2322	33.3488	32.3831	34.6613	5.35405	72.6493	600.005
2013-02-27 10:30:00	9.13705	10.1395	10.3636	8.88852	32.9264	29.4123	29.183	31.5271	5.22302	69.368	600.145
2013-02-27 10:45:00	9.5455	10.5352	11.0137	9.48474	31.151	28.3015	28.4514	30.0823	5.25748	71.116	600.005
2013-02-27 11:00:00	10.0541	11.0934	10.997	9.93829	29.041	25.4302	26.3305	27.7874	5.25518	65.228	600.004
2013-02-27 11:15:00	10.7834	12.2436	12.5879	11.5404	26.9533	23.898	23.719	25.1584	5.12741	50.9373	600.005
2013-02-27 11:30:00	11.05	11.8479	12.2422	11.1744	25.8525	22.6748	22.5298	23.8645	4.62674	28.5813	600.005
2013-02-27 11:45:00	11.3764	12.6314	13.6709	12.3819	22.5715	19.9148	19.8737	20.9059	3.99948	52.7467	600.006
2013-02-27 12:00:00	12.1721	13.4247	13.75	12.5998	20.691	17.5696	17.7043	18.3372	3.31233	58.0827	600.005
2013-02-27 12:15:00	12.5659	13.939	14.4134	13.4378	18.7126	16.5839	16.7702	17.3167	3.23009	66.7613	600.005
2013-02-27 12:30:00	12.9518	13.9322	14.5625	13.6661	18.4656	16.2463	16.3101	16.8236	0.03518	73.324	600.008
2013-02-27 12:45:00	12.8028	13.8377	14.3107	13.5222	17.7221	15.9142	16.0961	16.5487	2.78296	75.7773	600.005
2013-02-27 13:00:00	13.2443	14.0998	14.7525	13.9275	17.1455	15.4434	15.4317	15.9573	2.25822	56.2733	600.006
2013-02-27 13:15:00	13.3405	14.0677	14.8548	13.9312	17.104	15.2302	15.0976	15.6401	3.73327	56.764	600.006
2013-02-27 13:30:00	13.7363	14.533	15.3718	14.3329	16.4725	14.9282	14.8776	15.4293	3.0462	70.38	600.006
2013-02-27 13:45:00	13.8809	14.5385	15.3142	14.4862	16.0583	14.5969	14.5541	15.014	4.79689	54.3107	600.008
2013-02-27 14:00:00	13.9204	14.4874	15.7285	14.549	15.857	14.4597	14.2049	14.7383	4.94011	75.256	600.005
2013-02-27 14:15:00	13.84	14.4726	15.3276	14.4092	16.255	14.5122	14.2496	14.7121	3.42731	63.6333	600.007
2013-02-27 14:30:00	13.3333	14.1963	15.5451	14.5053	16.3386	14.5941	14.0019	14.5346	3.67979	37.352	600.008
2013-02-27 14:45:00	13.3328	14.1452	15.5556	14.5668	16.0112	14.5671	14.0348	14.4908	4.95017	32.2613	600.007
2013-02-27 15:00:00	13.4142	14.0241	15.2949	14.7571	16.5529	14.6285	14.2015	14.1028	4.92926	37.9347	600.006
2013-02-27 15:15:00	13.3142	14.0444	14.8175	15.169	16.2961	14.5744	14.4834	14.0714	5.2637	63.94	600.004
2013-02-27 15:30:00	13.1829	13.9129	14.3145	14.4228	17.211	15.0533	14.9813	14.3188	5.26185	35.4507	600.003
2013-02-27 15:45:00	12.8181	13.5456	13.9907	14.4849	16.787	14.9126	14.9598	14.2686	5.2473	35.7573	600.002
2013-02-27 16:00:00	12.7301	13.5073	13.8752	14.5059	21.1127	19.0501	18.999	18.7584	5.38718	89.1787	600.005
2013-02-27 16:15:00	12.6485	13.2261	13.2668	13.162	26.5305	24.6262	24.413	24.295	6.1912	84.3947	600.004
2013-02-27 16:30:00	12.1069	12.6962	12.7444	12.7191	25.8441	23.5634	23.3059	23.0711	6.82048	63.572	600.005
2013-02-27 16:45:00	11.7506	12.4424	12.6003	12.6064	24.5325	22.3381	22.1171	21.835	6.96349	80.3773	600.002
2013-02-27 17:00:00	11.6713	12.2808	12.3613	12.3551	24.1619	21.264	21.1338	20.8306	5.88754	62.744	600.006
2013-02-27 17:15:00	11.0641	11.9662	12.111	12.1382	24.731	21.5605	21.2988	20.9684	6.33159	57.1627	600.004
2013-02-27 17:30:00	10.5335	11.6599	11.8994	11.9792	24.5418	21.2488	20.8555	20.4896	6.81909	64.7373	600.005
2013-02-27 17:45:00	10.2478	11.4443	11.6576	11.6873	24.3811	20.9706	20.6994	20.3431	6.82481	52.8387	600.003
2013-02-27 18:00:00	9.78094	11.1184	11.3075	11.3952	24.0908	20.8727	20.5025	19.9991	6.56698	49.5267	600.005
2013-02-27 18:15:00	9.48834	10.5952	11.1139	11.2315	23.5713	20.3576	19.8198	19.3634	5.90972	69.7973	600.003
2013-02-27 18:30:00	9.39999	10.5796	10.8708	11.0038	22.3521	19.6294	19.3509	18.8918	5.81838	86.1733	600.006
2013-02-27 18:45:00	10.2149	10.9898	11.2025	11.3412	21.1102	18.5419	18.54	18.1466	7.3571	89.7307	600.004
2013-02-27 19:00:00	10.4355	11.1608	11.3063	11.3443	21.5419	18.8431	18.8268	18.5396	7.7139	62.6213	600.007
2013-02-27 19:15:00	9.47107	10.6314	10.7864	10.8349	22.8346	20.0927	20.0306	19.5506	7.80864	29.7773	600.005
2013-02-27 19:30:00	8.97116	9.99149	10.2243	10.6781	23.4625	20.9315	20.6337	19.9119	6.86068	28.2747	600.003
2013-02-27 19:45:00	8.64688	9.63144	10.1455	10.5045	25.0665	22.1108	21.9109	21.5039	6.69026	36.1253	600.006
2013-02-27 20:00:00	7.65707	8.97412	9.08151	9.25272	27.4071	23.6011	23.068	22.4995	6.19809	62.56	600.006
2013-02-27 20:15:00	7.23041	8.64273	9.09134	9.44434	27.3869	23.8726	23.1349	22.3895	7.04022	62.836	600.005
2013-02-27 20:30:00	7.51294	8.53854	8.94308	9.27069	27.5735	24.2508	23.9844	23.503	5.9064	33.4573	600.006
2013-02-27 20:45:00	6.85626	8.1355	8.2095	8.39404	28.9575	25.8124	25.6454	25.1514	6.96367	20.976	600.003
2013-02-27 21:00:00	6.03159	7.19617	7.40164	7.60046	30.2213	26.6331	26.3259	25.3817	6.98726	25.484	600.006
2013-02-27 21:15:00	5.89212	7.11072	7.14008	7.76025	30.7882	27.3318	27.1312	25.9513	6.9406	9.23067	600.002
2013-02-27 21:30:00	5.7142	6.88574	7.09409	7.56174	31.8092	28.2028	27.9251	26.874	6.99576	25.6987	600.007
2013-02-27 21:45:00	5.33621	6.51688	6.55466	7.02936	32.8134	28.4173	28.3094	26.8952	6.98902	24.84	600.003
2013-02-27 22:00:00	5.24011	6.34457	6.3233	7.18011	32.2857	28.297	28.212	26.5542	7.00407	20.9147	600.005
2013-02-27 22:15:00	5.26355	6.47073	6.51752	7.26376	32.3088	28.4922	28.2894	26.9	6.99992	14.4133	600.003
2013-02-27 22:30:00	5.22781	6.47394	6.57132	7.26566	33.2914	28.6907	28.5319	27.1847	7.38391	34.0707	600.007
2013-02-27 22:45:00	5.04709	6.5278	6.46884	6.98538	34.6194	29.1614	29.3547	28.5156	7.37771	25.116	600.005
2013-02-27 23:00:00	4.86404	6.3338	6.08728	6.64758	34.4449	29.9237	30.1347	28.8467	7.3783	16.4987	600.006
2013-02-27 23:15:00	4.78958	6.00598	5.78229	6.3772	34.2269	30.6295	30.6537	28.8811	7.38011	9.87467	600.005
2013-02-27 23:30:00	5.5148	6.15646	6.2829	6.99304	35.434	32.0174	31.7675	30.4967	7.37805	9.384	600.003
2013-02-27 23:45:00	4.67291	5.87347	5.93359	6.59894	37.6749	33.6701	33.3598	31.8273	7.37805	6.44	600.002
2013-02-28	4.77844	5.99951	6.1687	6.91312	38.7728	34.6608	34.1019	32.5961	7.37858	0.644	600.005
2013-02-28 00:15:00	4.53049	5.81268	5.89413	6.49643	40.5942	36.2628	35.9078	34.356	7.37393	3.864	600.004
2013-02-28 00:30:00	4.36563	5.42462	5.52451	6.14551	42.7458	38.41	37.6954	36.3299	7.36747	22.54	600.002
2013-02-28 00:45:00	3.66858	4.90744	4.98007	5.29938	44.9402	39.7586	39.1028	38.4022	7.37045	26.7107	600.007
2013-02-28 01:00:00	3.39703	4.40143	4.37253	4.63586	45.1235	41.1638	40.9507	40.0297	7.36426	6.44	600.004
2013-02-28 01:15:00	3.47501	4.17844	3.99326	4.24097	46.1154	42.3766	42.5664	41.6453	7.3631	1.472	600.006
2013-02-28 01:30:00	3.17612	3.8017	3.82416	4.16187	48.5433	45.4927	45.2876	44.6232	7.36026	12.8493	600.004
2013-02-28 01:45:00	2.78784	3.5715	3.67938	3.92319	51.5179	48.3188	47.4676	46.652	7.35534	6.77733	600.003
2013-02-28 02:00:00	2.38257	3.22418	3.13733	3.42297	55.1544	51.7911	51.4926	50.7625	7.35639	22.0187	600.005
2013-02-28 02:15:00	2.28	2.96735	2.79984	3.14996	56.7903	53.2333	53.09	52.4384	7.35019	17.94	600.003
2013-02-28 02:30:00	1.75449	2.69312	2.40668	2.61722	59.9331	55.775	56.1281	55.7569	7.34876	22.632	600.005
2013-02-28 02:45:00	1.37848	2.14212	1.99945	2.33566	62.6499	59.4219	59.3204	58.5468	7.34386	19.4733	600.004
2013-02-28 03:00:00	1.35931	1.90356	1.74136	2.1788	64.2682	61.6737	61.4453	59.7553	7.35166	13.2787	600.006
2013-02-28 03:15:00	1.56473	1.92892	1.83289	2.32706	64.4357	62.3072	61.9159	60.6443	7.34624	13.3707	600.003
2013-02-28 03:30:00	1.51343	2.03568	1.78177	2.10773	65.4531	62.7406	63.0264	61.9459	7.34288	18.676	600.002
2013-02-28 03:45:00	1.19894	1.81927	1.6467	1.90985	67.0206	64.2365	63.9376	63.0067	7.34701	15.2413	600.006
2013-02-28 04:00:00	1.2139	1.64108	1.44485	-2.02963	67.636	65.4322	65.3026	63.7513	7.3483	11.2547	600.005
2013-02-28 04:15:00	1.3497	1.68204	1.51123	-2.0405	67.7724	65.615	65.4532	64.0783	7.35321	11.316	600.004
2013-02-28 04:30:00	1.57211	1.80002	1.54544	-0.56769	69.0226	66.9855	66.923	66.1043	7.35296	4.93733	600.004
2013-02-28 04:45:00	1.73184	1.92535	1.5946	0.50653	70.5537	68.9662	69.0517	68.5286	7.35477	5.67333	600.004
2013-02-28 05:00:00	1.73798	2.01105	1.62808	1.36819	71.6124	70.166	70.6403	69.9464	7.35373	5.94933	600.004
2013-02-28 05:15:00	1.81024	2.0491	1.69226	1.47089	74.741	72.5504	73.0535	73.5351	7.3558	11.8987	600.005
2013-02-28 05:30:00	1.60147	1.84637	1.48663	1.52835	78.3526	76.2924	76.7118	77.3813	7.3731	23.3987	600.004
2013-02-28 05:45:00	1.51669	1.65747	1.3764	1.2146	81.2164	80.556	80.4003	81.2289	7.37776	16.1613	600.004
2013-02-28 06:00:00	1.49414	1.63016	1.36887	-5.18008	81.804	81.4146	81.2826	82.5271	7.37389	7.268	600.003
2013-02-28 06:15:00	1.26056	1.41953	1.04971	-8.64249	83.9513	83.322	83.6356	84.8444	7.37492	7.85067	600.004
2013-02-28 06:30:00	1.20706	1.33939	0.99124	-7.76849	84.3905	84.378	84.8687	85.9182	7.37466	13.984	600.003
2013-02-28 06:45:00	0.85968	1.2146	0.88931	-7.23538	86.7267	86.066	86.5605	86.9628	7.37156	1.50267	600.003
2013-02-28 07:00:00	0.86865	1.16171	0.90723	-6.92493	87.8949	87.3161	87.6005	87.3432	7.37292	2.3	600.006
2013-02-28 07:15:00	0.53665	0.84671	0.65558	-7.08279	89.948	89.7429	89.1997	89.2637	7.37008	20.1173	600.004
2013-02-28 07:30:00	0.28711	0.69168	0.49771	-11.8668	91.0115	91.0357	90.6655	90.5991	7.37008	21.62	600.003
2013-02-28 07:45:00	0.52066	0.75217	0.80463	-16.0399	91.0842	91.9801	90.9984	89.4969	7.37507	10.856	600.006
2013-02-28 08:00:00	0.38806	0.73672	0.77124	-20.3421	92.3532	92.5327	91.4098	91.8651	7.3164	9.62933	600.004
2013-02-28 08:15:00	0.8602	1.0007	1.05576	-9.61267	92.3595	93.1178	91.7403	91.2297	7.2556	27.9987	600.005
2013-02-28 08:30:00	1.11075	1.26999	1.51932	-22.4235	90.663	91.7582	89.217	88.3568	7.28846	10.7027	600.005
2013-02-28 08:45:00	1.51108	1.6546	1.99326	-4.83145	89.5014	89.7361	86.65	86.7034	7.29959	9.41467	600.007
2013-02-28 09:00:00	2.00751	2.14954	2.37714	-12.3884	86.2367	85.4684	83.1998	83.7149	6.04914	20.7	600.008
2013-02-28 09:15:00	2.30637	2.42633	2.49631	2.17212	85.8375	85.0607	83.4398	85.3964	5.49034	23.92	600.006
2013-02-28 09:30:00	2.42239	2.54019	2.58524	2.30383	87.6006	87.3145	85.7834	87.59	3.64877	60.7507	600.006
2013-02-28 09:45:00	2.61414	2.62155	2.56775	2.45135	63.7493	59.4674	58.2249	54.8659	3.05298	84.7933	600.008
2013-02-28 10:00:00	5.90717	6.31012	6.80164	7.23117	25.1924	22.9535	24.0625	22.9871	7.96967	141.68	600.006
2013-02-28 10:15:00	6.96854	7.25284	7.44043	7.42316	23.1665	20.8075	21.8649	21.1913	6.74297	129.291	600.006
2013-02-28 10:30:00	6.96982	7.29425	7.43399	7.24258	21.3017	19.5339	20.4899	-17.596	10.9585	126.5	600.006
2013-02-28 10:45:00	6.7782	6.98096	7.04428	-100.905	20.1942	18.543	19.4694	-27.2315	3.25268	142.263	600.006
2013-02-28 11:00:00	6.27155	6.44522	6.48688	-99.1986	18.4079	16.6136	17.6109	-27.2322	10.1616	83.3827	600.008
2013-02-28 11:15:00	5.86526	6.05981	6.12564	-102.319	16.7801	15.139	16.1302	-27.2316	8.28596	122.207	600.006
2013-02-28 11:30:00	6.12439	6.28183	6.37604	-99.4956	16.1104	14.5515	15.4275	-27.2324	5.6374	100.157	600.007
2013-02-28 11:45:00	6.55487	6.80713	6.88324	-101.306	17.083	15.3445	16.1172	-27.2321	8.59116	102.549	600.008
2013-02-28 12:00:00	6.53949	6.72394	6.84998	-103.936	18.0866	16.4028	16.9763	-27.2315	9.96722	81.1133	600.006
2013-02-28 12:15:00	6.5946	6.8436	6.97784	-101.109	19.7528	18.5103	18.8431	-27.2326	2.49032	136.436	600.007
2013-02-28 12:30:00	6.51898	6.69385	6.83658	-102.498	21.0683	19.8593	20.0601	-27.2321	3.05412	147.997	600.008
2013-02-28 12:45:00	6.64966	6.70087	6.87619	-104.56	21.8896	20.8365	20.9041	-27.2317	4.59834	115.399	600.006
2013-02-28 13:00:00	6.77292	6.91174	7.09897	-100.117	22.631	21.5159	21.5666	-27.2326	10.7561	128.432	600.006
2013-02-28 13:15:00	6.50464	6.65131	6.8497	-101.702	23.6395	22.5291	22.5898	-27.2322	11.5536	140.484	600.007
2013-02-28 13:30:00	6.3111	6.41357	6.55716	-103.589	24.0093	22.949	22.9282	-27.2323	2.76499	109.909	600.007
2013-02-28 13:45:00	6.20853	6.32593	6.58664	-102.417	24.1221	23.1298	22.9155	-27.2322	3.37805	125.212	600.006
2013-02-28 14:00:00	6.12784	6.23691	6.58533	-102.789	24.2712	23.3223	23.0214	-27.2324	8.65063	132.48	600.006
2013-02-28 14:15:00	6.06003	6.11685	6.64426	-102.789	24.0236	23.0287	22.7664	-27.2322	2.4885	114.264	600.007
2013-02-28 14:30:00	6.15045	6.23886	6.52383	-103.589	24.5118	23.553	23.3229	-27.2322	10.3506	129.168	600.007
2013-02-28 14:45:00	5.79498	5.87717	6.26465	-102.417	24.7733	23.6895	23.3514	-27.2324	10.2319	85.6827	600.007
2013-02-28 15:00:00	5.92886	6.02707	6.39499	-101.033	24.7649	23.7444	23.6966	-27.2328	2.50066	139.625	600.005
2013-02-28 15:15:00	5.40042	5.43869	5.54181	-98.7404	25.1575	24.2409	24.225	-27.2331	10.3713	95.6187	600.004
2013-02-28 15:30:00	5.47369	5.55603	5.60205	-99.8302	25.1886	24.2023	24.259	-27.2334	3.40807	131.192	600.003
2013-02-28 15:45:00	5.28683	5.3855	5.44971	-96.6464	24.6895	23.6602	23.7327	-27.2338	10.5418	97.6427	600.005
2013-02-28 16:00:00	5.12137	5.21173	5.22083	-99.9071	23.9664	22.9049	23.1216	-27.2331	10.3444	132.235	600.005
2013-02-28 16:15:00	4.86746	4.97546	4.96695	-99.0687	23.9021	22.8317	23.0221	-27.2337	0.02855	116.656	600.005
2013-02-28 16:30:00	4.55667	4.62622	4.60065	-100.381	23.7312	22.7201	22.9767	-27.2335	0.52481	126.347	600.003
2013-02-28 16:45:00	4.26093	4.31882	4.29056	-97.2752	24.1768	23.1363	23.3896	-27.234	9.08573	84.732	600.006
2013-02-28 17:00:00	4.10596	4.1705	4.13889	-98.2192	24.6008	23.4312	23.5978	-27.2332	4.01855	82.616	600.004
2013-02-28 17:15:00	3.87909	3.94379	3.90018	-95.8284	25.481	24.3969	24.5847	-27.2336	10.234	69.644	600.006
2013-02-28 17:30:00	3.53595	3.58786	3.52063	-98.1864	26.4929	25.416	25.5883	-27.2334	9.06104	98.4707	600.003
2013-02-28 17:45:00	3.26465	3.3187	3.23395	-96.1905	27.0978	26.0395	26.209	-27.2339	20.7688	91.1413	600.002
2013-02-28 18:00:00	2.95779	2.9946	2.90091	-94.0147	27.9146	26.8277	27.0469	-27.2345	3.13446	88.0133	600.004
2013-02-28 18:15:00	2.67062	2.72772	2.61221	-99.7443	28.1455	27.0195	27.1117	-27.233	9.98249	84.1493	600.005
2013-02-28 18:30:00	2.40698	2.48917	2.40433	-96.7992	28.4465	27.2285	27.4026	-27.2337	2.86826	71.1467	600.007
2013-02-28 18:45:00	2.14307	2.20441	2.13354	-98.3637	28.1753	27.0936	27.2801	-27.2331	9.76238	59.7693	600.005
2013-02-28 19:00:00	2.04797	2.08942	2.00446	-96.1366	28.034	26.9051	27.019	-27.2336	2.76637	91.9387	600.006
2013-02-28 19:15:00	1.94763	1.98505	1.95035	-99.6686	28.0414	26.8988	27.0688	-27.2333	20.7387	76.7893	600.003
2013-02-28 19:30:00	1.69958	1.74667	1.66754	-96.3232	28.0744	26.9194	27.075	-27.2339	3.01	78.568	600.006
2013-02-28 19:45:00	1.61002	1.65787	1.53214	-97.5062	28.4454	27.07	27.2842	-27.2331	3.26149	53.36	600.005
2013-02-28 20:00:00	1.28223	1.37613	1.22116	-95.6309	28.2707	26.9675	27.2176	-27.2335	20.7445	63.572	600.004
2013-02-28 20:15:00	1.19647	1.25201	1.11749	-94.5433	28.4534	27.0745	27.3022	-27.234	10.3039	41.86	600.006
2013-02-28 20:30:00	0.96854	1.0463	0.85898	-96.4575	28.5045	27.0343	27.2656	-27.2331	10.2664	47.38	600.005
2013-02-28 20:45:00	0.71512	0.83899	0.63876	-94.3908	29.3404	27.6944	27.9459	-27.2335	2.41931	46.1227	600.004
2013-02-28 21:00:00	0.52328	0.61511	0.48016	-93.4136	28.9348	27.4684	27.6665	-27.2338	2.65237	52.624	600.006
2013-02-28 21:15:00	0.52798	0.55859	0.44647	-98.4555	28.695	27.4548	27.715	-27.2331	9.26672	78.5067	600.006
2013-02-28 21:30:00	0.57877	0.60309	0.49106	-96.6147	29.2917	28.1115	28.2658	-27.2335	9.47165	67.3133	600.003
2013-02-28 21:45:00	0.45764	0.45416	0.35516	-95.6149	29.5003	28.2208	28.3978	-27.2339	10.0045	64.7987	600.007
2013-02-28 22:00:00	0.29053	0.33453	0.24658	-97.208	29.0881	27.7983	27.8853	-27.2329	10.4441	66.056	600.006
2013-02-28 22:15:00	0.17947	0.18365	0.03531	-97.6566	28.6592	27.5875	27.7322	-27.2332	8.84921	92.368	600.006
2013-02-28 22:30:00	0.13892	0.14938	0.06192	-96.1534	28.7189	27.4983	27.5943	-27.2335	9.43349	86.5107	600.003
2013-02-28 22:45:00	-0.05936	-0.03619	-0.1239	-94.6569	29.4596	28.0256	28.1007	-27.2339	2.41835	50.3547	600.007
2013-02-28 23:00:00	-0.35504	-0.36984	-0.45374	-97.4947	28.8491	27.5979	27.7227	-27.2326	2.49521	70.5027	600.006
2013-02-28 23:15:00	-0.4079	-0.40436	-0.56384	-95.4276	28.5207	27.3219	27.5971	-27.2329	10.2971	71.4227	600.006
2013-02-28 23:30:00	-0.50027	-0.52853	-0.62677	-95.4276	29.0381	27.8098	28.0355	-27.2334	9.80249	66.7613	600.004
2013-02-28 23:45:00	-0.80984	-0.8569	-1.00183	-93.8558	29.6589	28.3446	28.4439	-27.2337	16.5954	56.8867	600.007
2013-05-07	20.3322	-273.15	21.4551	-103.383	41.2155	0	36.6804	-27.2221	9.02246	11.2547	600.015
2013-05-07 00:15:00	20.4164	-273.15	21.428	-100.261	40.4208	0	37.6803	-27.2245	9.00272	0.39867	600.012
2013-05-07 00:30:00	20.2143	-273.15	20.6234	-103.936	41.3055	0	38.8805	-27.2247	8.98797	3.15867	600.009
2013-05-07 00:45:00	19.8895	-273.15	20.385	-102.349	41.5025	0	38.3845	-27.2252	8.99968	5.12133	600.011
2013-05-07 01:00:00	20.0429	-273.15	20.7226	-103.302	41.8277	0	37.9176	-27.2248	8.99535	1.68667	600.009
2013-05-07 01:15:00	20.116	-273.15	20.9587	-100.799	40.9264	0	37.3981	-27.2253	8.98976	0.092	600.009
2013-05-07 01:30:00	20.1366	-273.15	20.7983	-98.2891	42.4369	0	38.0653	-27.2258	9.00603	0.03067	600.008
2013-05-07 01:45:00	19.8519	-273.15	20.4845	-99.0509	43.7144	0	40.0343	-27.2258	9.02711	5.428	600.013
2013-05-07 02:00:00	19.9151	-273.15	20.4416	-101.782	44.5783	0	39.8321	-27.2249	9.01312	6.74667	600.008
2013-05-07 02:15:00	19.7263	-273.15	20.5821	-101.446	44.7844	0	40.3021	-27.2254	8.99988	1.77867	600.008
2013-05-07 02:30:00	19.2533	-273.15	19.9319	-100.181	47.5429	0	42.8956	-27.2263	8.99963	0	600.007
2013-05-07 02:45:00	19.3544	-273.15	19.8459	-99.0465	46.9605	0	42.8653	-27.2269	9.00329	0.33733	600.011
2013-05-07 03:00:00	19.0722	-273.15	19.6407	-100.916	47.9554	0	42.2819	-27.2252	9.00787	0	600.013
2013-05-07 03:15:00	19.1798	-273.15	19.8231	-98.1294	46.5012	0	43.2556	-27.2261	9.00787	0	600.012
2013-05-07 03:30:00	18.8707	-273.15	19.4367	-97.2043	52.6566	0	48.5124	-27.2269	8.99719	4.26267	600.006
2013-05-07 03:45:00	18.6485	-273.15	19.094	-96.1399	53.7517	0	49.1088	-27.2266	9.01051	1.84	600.015
2013-05-07 04:00:00	18.5451	-273.15	19.1005	-101.673	53.9423	0	49.8856	-27.2262	9.01737	0.95067	600.155
2013-05-07 04:15:00	18.3636	-273.15	18.6766	-99.2391	55.2502	0	51.157	-27.227	8.99853	0.39867	600.155
2013-05-07 04:30:00	18.0347	-273.15	18.2887	-98.4513	56.0804	0	52.1683	-27.2275	9.0129	3.64933	600.154
2013-05-07 04:45:00	17.5915	-273.15	18.169	-105.801	57.4282	0	53.587	-27.2265	9.01087	17.3573	600.152
2013-05-07 05:00:00	17.7977	-273.15	18.5361	-100.632	58.3269	0	54.066	-27.2269	9.0096	11.4693	600.156
2013-05-07 05:15:00	17.4598	-273.15	18.4326	-103.943	63.1138	0	58.7608	-27.2262	8.97828	16.0387	600.155
2013-05-07 05:30:00	17.4628	-273.15	18.2246	-100.053	62.5502	0	57.7504	-27.2264	9.01087	14.352	600.153
2013-05-07 05:45:00	18.1153	-273.15	18.6917	-99.7586	60.7934	0	56.3699	-27.2263	9.02181	3.22	600.152
2013-05-07 06:00:00	18.2086	-273.15	18.8433	-98.9317	64.22	0	59.1135	-27.2257	9.03174	0.85867	600.154
2013-05-07 06:15:00	18.5683	-273.15	19.1647	-99.4817	63.1237	0	58.32	-27.2255	9.03301	0	600.152
2013-05-07 06:30:00	19.1114	-273.15	19.4918	-99.7586	62.8136	0	58.8936	-27.2246	9.04064	0.736	600.011
2013-05-07 06:45:00	19.2342	-273.15	19.891	-101.301	64.6491	0	59.6858	-27.2241	9.04064	1.472	600.013
2013-05-07 07:00:00	19.4782	-273.15	20.0295	-104.848	65.4596	0	61.0248	-27.2231	9.05411	1.564	600.016
2013-05-07 07:15:00	19.6492	-273.15	20.2979	-109.644	67.0315	0	62.9012	-27.2224	9.04156	0	600.011
2013-05-07 07:30:00	19.7171	-273.15	20.5366	-101.661	69.1555	0	65.2997	-27.2232	9.04282	1.932	600.014
2013-05-07 07:45:00	19.7108	-273.15	20.1751	-105.888	68.8246	0	66.234	-27.2226	9.04054	11.04	600.015
2013-05-07 08:00:00	19.8367	-273.15	19.9265	-108.266	65.0778	0	63.1266	-27.2215	9.05101	8.95467	600.012
2013-05-07 08:15:00	19.9466	-273.15	20.3303	-103.148	63.8349	0	61.3944	-27.2216	9.04642	13.524	600.014
2013-05-07 08:30:00	20.3173	-273.15	20.6299	-105.879	59.7846	0	56.7702	-27.2195	9.07185	14.5667	600.016
2013-05-07 08:45:00	20.9416	-273.15	21.4355	-109.709	55.1368	0	52.1982	-27.2181	9.05662	21.5587	600.013
2013-05-07 09:00:00	21.4746	-273.15	22.1375	-103.121	54.8065	0	52.2421	-27.2191	9.05764	11.3773	600.015
2013-05-07 09:15:00	21.5301	-273.15	22.219	-106.393	55.462	0	52.6371	-27.2188	8.21358	16.2533	600.013
2013-05-07 09:30:00	21.4045	-273.15	22.0433	-101.334	55.5524	0	52.6537	-27.2193	8.75889	6.44	600.015
2013-05-07 09:45:00	21.5476	-273.15	22.2448	-103.555	55.3294	0	52.3029	-27.2186	9.0458	9.384	600.016
2013-05-07 10:00:00	21.6422	-273.15	22.2385	-108.99	56.7028	0	54.0228	-27.2177	9.0491	6.40933	600.012
2013-05-07 10:15:00	21.8392	-273.15	22.5376	-102.821	56.1258	0	53.8588	-27.2189	7.22341	35.5427	600.015
2013-05-07 10:30:00	21.9791	-273.15	22.1855	-103.61	56.0117	0	54.2895	-27.2182	7.24024	17.756	600.015
2013-05-07 10:45:00	22.0125	-273.15	22.4875	-106.514	56.6213	0	53.8158	-27.2165	7.14107	14.4133	600.013
2013-05-07 11:00:00	22.473	-273.15	23.0839	-102.529	55.9656	0	52.8246	-27.2162	6.65586	16.2227	600.015
2013-05-07 11:15:00	22.8459	-273.15	23.5299	-106.092	55.6302	0	52.9281	-27.2156	6.39947	23	600.013
2013-05-07 11:30:00	22.9557	-273.15	23.3335	-103.445	55.3203	0	52.6884	-27.2156	6.17421	20.4853	600.015
2013-05-07 11:45:00	23.3137	-273.15	23.9772	-106.857	54.338	0	51.1363	-27.2127	6.11365	23.092	600.013
2013-05-07 12:00:00	24.0733	-273.15	25.2768	-104.476	53.0401	0	49.1654	-27.212	6.01734	37.9347	600.016
2013-05-07 12:15:00	24.1495	-273.15	24.9795	-114.991	52.3492	0	49.0829	-27.2098	5.55543	40.6027	600.013
2013-05-07 12:30:00	24.9232	-273.15	25.6971	-102.911	50.8882	0	48.3393	-27.2101	5.56619	52.1027	600.014
2013-05-07 12:45:00	25.1859	-273.15	25.4996	-102.529	49.1762	0	47.5556	-27.2096	5.55023	46.092	600.015
2013-05-07 13:00:00	25.3724	-273.15	25.7599	-105.3	48.3956	0	46.0609	-27.2086	5.41687	36.6467	600.016
2013-05-07 13:15:00	25.9453	-273.15	26.5822	-117.827	47.3473	0	44.6917	-27.2076	5.41302	37.5973	600.014
2013-05-07 13:30:00	26.1502	-273.15	26.8369	-102.693	46.7296	0	44.2685	-27.2088	5.36637	32.8133	600.016
2013-05-07 13:45:00	26.2157	-273.15	27.0236	-103.479	45.762	0	42.4044	-27.2056	5.11208	27.5387	600.015
2013-05-07 14:00:00	27.0269	-273.15	28.0603	-103.114	44.0307	0	41.1489	-27.2058	3.76162	39.0387	600.018
2013-05-07 14:15:00	27.248	-273.15	28.1037	-107.572	41.8338	0	39.4532	-27.2054	5.52546	66.3013	600.015
2013-05-07 14:30:00	27.9387	-273.15	28.3632	-102.442	33.1339	0	32.1188	-27.2074	5.36336	223.223	600.018
2013-05-07 14:45:00	28.5221	-273.15	28.5591	-106.533	29.5773	0	28.8651	-27.2067	5.68783	264.469	600.014
2013-05-07 15:00:00	28.4697	-273.15	28.7024	-104.879	28.9969	0	28.3987	-27.2083	5.38735	272.964	600.015
2013-05-07 15:15:00	28.3299	-273.15	28.4462	-106.994	29.5099	0	29.0378	-27.2081	5.37681	229.939	600.017
2013-05-07 15:30:00	28.1809	-273.15	28.2574	-109.696	30.0246	0	29.4979	-27.2079	4.60184	226.105	600.016
2013-05-07 15:45:00	28.0774	-273.15	28.1798	-101.077	31.3503	0	30.621	-27.2088	6.12781	229.571	600.161
2013-05-07 16:00:00	27.9865	-273.15	28.1363	-101.748	31.433	0	30.9202	-27.2086	5.41613	190.563	600.014
2013-05-07 16:15:00	28.1283	-273.15	28.2529	-101.412	30.909	0	30.3886	-27.2086	5.42823	194.979	600.015
2013-05-07 16:30:00	28.0573	-273.15	28.2368	-101.412	33.1977	0	32.4805	-27.209	5.62551	201.725	600.015
2013-05-07 16:45:00	27.6795	-273.15	27.7276	-102.467	33.1877	0	32.4977	-27.21	5.88542	196.696	600.015
2013-05-07 17:00:00	27.4456	-273.15	27.5975	-102.107	32.751	0	32.0306	-27.2105	5.7568	212.857	600.015
2013-05-07 17:15:00	27.2954	-273.15	27.4004	-100.447	33.4518	0	32.7355	-27.2113	5.06229	162.073	600.014
2013-05-07 17:30:00	27.0391	-273.15	27.2112	-98.5059	33.9637	0	33.1512	-27.2115	6.77333	195.009	600.013
2013-05-07 17:45:00	27.0516	-273.15	27.2112	-98.7662	32.0522	0	31.1917	-27.2122	5.15476	114.847	600.015
2013-05-07 18:00:00	26.9518	-273.15	27.1707	-103.068	35.6036	0	34.6288	-27.2116	5.38902	89.5467	600.014
2013-05-07 18:15:00	26.7376	-273.15	26.9723	-101.599	33.3009	0	31.8186	-27.2113	6.02602	59.4627	600.017
2013-05-07 18:30:00	26.5453	-273.15	26.9307	-98.6545	34.296	0	31.7787	-27.2121	7.55841	23.6133	600.015
2013-05-07 18:45:00	25.805	-273.15	26.5769	-99.1805	31.5041	0	26.9559	-27.2129	7.06258	35.42	600.019
2013-05-07 19:00:00	25.4411	-273.15	26.6815	-100.757	29.6867	0	25.858	-27.2124	5.8678	45.0493	600.017
2013-05-07 19:15:00	25.2545	-273.15	26.4403	-99.0287	30.17	0	26.1676	-27.2135	7.2195	36.4627	600.017
2013-05-07 19:30:00	24.7645	-273.15	26.2791	-100.841	31.7713	0	27.7435	-27.214	7.31605	26.312	600.016
2013-05-07 19:45:00	24.4814	-273.15	25.8784	-98.0686	32.9752	0	28.7518	-27.2152	7.99258	30.6667	600.019
2013-05-07 20:00:00	24.1304	-273.15	25.6941	-103.68	34.6308	0	29.8376	-27.2149	7.90633	13.9533	600.016
2013-05-07 20:15:00	23.7311	-273.15	25.3387	-100.156	35.2922	0	30.4974	-27.2163	7.99528	13.8613	600.019
2013-05-07 20:30:00	23.5474	-273.15	25.0435	-100.366	35.8959	0	31.5158	-27.2159	7.96508	8.924	600.018
2013-05-07 20:45:00	23.3373	-273.15	24.7495	-103.141	37.2128	0	32.754	-27.2159	7.84472	14.168	600.017
2013-05-07 21:00:00	23.1965	-273.15	24.8012	-98.7016	38.9494	0	34.6958	-27.2167	7.22652	18.5533	600.02
2013-05-07 21:15:00	23.3359	-273.15	24.9622	-103.022	41.063	0	36.3688	-27.2159	6.92797	13.4627	600.018
2013-05-07 21:30:00	23.3085	-273.15	24.9706	-99.4171	42.6867	0	37.5013	-27.2167	7.43731	35.42	600.017
2013-05-07 21:45:00	22.9702	-273.15	24.5011	-98.3803	44.3391	0	39.6254	-27.2184	7.81264	17.48	600.017
2013-05-07 22:00:00	22.4974	-273.15	23.2262	-102.859	44.9987	0	40.0102	-27.2184	7.5585	43.6693	600.016
2013-05-07 22:15:00	22.5627	-273.15	23.9576	-99.3118	40.3835	0	36.2284	-27.2183	7.81899	37.5667	600.018
2013-05-07 22:30:00	23.3506	-273.15	24.4683	-101.312	40.5337	0	37.0778	-27.2171	7.04249	50.7533	600.017
2013-05-07 22:45:00	23.3787	-273.15	24.5842	-99.7824	42.4592	0	38.7544	-27.2175	6.3645	44.988	600.016
2013-05-07 23:00:00	23.1863	-273.15	24.3423	-99.7824	44.0171	0	40.8087	-27.2178	7.13126	38.64	600.019
2013-05-07 23:15:00	23.0642	-273.15	23.8513	-101.312	45.3934	0	42.7471	-27.2182	8.92594	58.2667	600.015
2013-05-07 23:30:00	22.9988	-273.15	23.6341	-99.7824	46.2175	0	43.8687	-27.2185	8.62891	60.0453	600.014
2013-05-07 23:45:00	22.9379	-273.15	23.452	-99.2166	46.7537	0	44.6975	-27.2188	6.38719	54.4027	600.015
2013-05-08	22.9601	-273.15	23.2907	-99.4956	46.9345	0	45.3199	-27.2189	6.13804	63.848	600.015
2013-05-08 00:15:00	22.8375	-273.15	23.1551	-100.077	47.9077	0	45.9452	-27.2193	9.28823	50.2627	600.014
2013-05-08 00:30:00	22.4551	-273.15	22.8897	-97.7151	50.5045	0	47.0501	-27.2203	9.47767	20.3013	600.016
2013-05-08 00:45:00	21.417	-273.15	22.31	-101.502	54.1839	0	49.618	-27.2208	9.47135	17.6027	600.015
2013-05-08 01:00:00	20.7067	-273.15	21.3402	-99.3666	55.7347	0	51.3425	-27.2222	9.47298	14.2907	600.016
2013-05-08 01:15:00	20.5046	-273.15	21.1068	-100.916	56.1371	0	52.6303	-27.2223	9.80479	19.6573	600.012
2013-05-08 01:30:00	20.5102	-273.15	20.7765	-96.9797	56.8222	0	55.1146	-27.2235	9.84787	32.6293	600.017
2013-05-08 01:45:00	20.3888	-273.15	20.3156	-101.817	56.6569	0	56.0009	-27.2237	9.84433	17.0507	600.01
2013-05-08 02:00:00	20.3789	-273.15	20.2662	-99.6216	57.375	0	56.3738	-27.2249	9.83291	13.1253	600.012
2013-05-08 02:15:00	20.0206	-273.15	20.0312	-102.585	58.2819	0	57.1933	-27.2246	9.82306	9.66	600.01
2013-05-08 02:30:00	19.8914	-273.15	19.7444	-99.1088	58.979	0	58.4276	-27.2255	9.826	18.6453	600.012
2013-05-08 02:45:00	19.5716	-273.15	19.3182	-101.077	59.6608	0	59.2883	-27.2253	10.3387	16.2227	600.01
2013-05-08 03:00:00	19.3411	-273.15	19.0566	-98.7662	60.1816	0	59.7322	-27.2261	9.97872	16.468	600.012
2013-05-08 03:15:00	19.0513	-273.15	18.7567	-102.035	60.2639	0	59.9375	-27.2262	9.82054	4.38533	600.01
2013-05-08 03:30:00	18.4851	-273.15	18.4547	-98.7145	63.093	0	61.1128	-27.2274	10.4118	19.6267	600.008
2013-05-08 03:45:00	17.7849	-273.15	17.8537	-96.8315	64.7489	0	62.9251	-27.2288	9.89614	17.48	600.012
2013-05-08 04:00:00	17.4166	-273.15	17.3975	-103.009	65.3824	0	63.4254	-27.2271	9.81988	23.8587	600.012
2013-05-08 04:15:00	17.2233	-273.15	17.3146	-97.3996	66.3078	0	64.1579	-27.2279	9.79477	20.6387	600.015
2013-05-08 04:30:00	16.8805	-273.15	16.9563	-101.077	67.4102	0	65.2412	-27.2271	9.70325	28.244	600.016
2013-05-08 04:45:00	16.665	-273.15	16.8103	-101.082	68.0693	0	65.8226	-27.2273	9.89135	18.0627	600.013
2013-05-08 05:00:00	16.5949	-273.15	16.5245	-97.7738	67.8447	0	66.4676	-27.2282	9.81098	20.3013	600.015
2013-05-08 05:15:00	16.5285	-273.15	16.4384	-102.744	68.1578	0	66.822	-27.2276	9.82614	13.156	600.013
2013-05-08 05:30:00	16.4686	-273.15	16.4112	-98.4513	69.2851	0	67.3607	-27.2282	9.78927	21.9573	600.015
2013-05-08 05:45:00	16.292	-273.15	16.3223	-104.423	69.6528	0	67.8959	-27.2276	9.82694	26.4653	600.013
2013-05-08 06:00:00	16.4365	-273.15	16.4736	-100.386	69.3864	0	67.5424	-27.2279	9.84479	16.192	600.013
2013-05-08 06:15:00	16.741	-273.15	16.778	-102.331	69.0729	0	67.3474	-27.2276	9.84858	9.32267	600.011
2013-05-08 06:30:00	17.07	-273.15	17.083	-100.647	67.6924	0	66.6165	-27.2267	9.83242	9.78267	600.012
2013-05-08 06:45:00	17.6428	-273.15	17.6793	-100.647	66.5373	0	64.392	-27.2257	9.84354	18.216	600.013
2013-05-08 07:00:00	18.1614	-273.15	18.4225	-101.621	65.6921	0	62.6604	-27.2244	9.76643	22.6627	600.015
2013-05-08 07:15:00	18.5972	-273.15	19.029	-105.827	62.7499	0	59.5126	-27.2228	9.84204	14.1373	600.013
2013-05-08 07:30:00	19.0113	-273.15	19.4664	-102.737	59.8117	0	57.2318	-27.2218	9.91398	18.8907	600.015
2013-05-08 07:45:00	19.7078	-273.15	20.3774	-108.918	57.9085	0	55.2485	-27.2207	9.82091	31.74	600.013
2013-05-08 08:00:00	19.836	-273.15	20.1425	-101.536	57.8228	0	55.641	-27.2219	9.79463	24.9013	600.016
2013-05-08 08:15:00	19.7475	-273.15	20.0338	-108.022	57.6594	0	55.5196	-27.2194	9.60847	31.7093	600.014
2013-05-08 08:30:00	20.4149	-273.15	20.9457	-101.542	54.3742	0	51.4466	-27.2187	15.5427	28.336	600.015
2013-05-08 08:45:00	20.7703	-273.15	21.2892	-104.73	53.0831	0	50.3823	-27.2169	9.95402	30.5133	600.014
2013-05-08 09:00:00	20.9404	-273.15	21.2355	-102.529	53.3975	0	51.2105	-27.2196	10.846	22.816	600.016
2013-05-08 09:15:00	20.6156	-273.15	21.0132	-109.274	54.6957	0	52.8791	-27.2196	9.95825	30.636	600.013
2013-05-08 09:30:00	20.4733	-273.15	20.747	-103.871	55.0156	0	53.3747	-27.2209	9.89647	28.8573	600.014
2013-05-08 09:45:00	20.582	-273.15	20.7577	-108.099	54.3244	0	51.952	-27.2191	17.6121	25.392	600.016
2013-05-08 10:00:00	21.0804	-273.15	21.4307	-108.822	52.3792	0	50.3785	-27.2163	11.5736	26.956	600.014
2013-05-08 10:15:00	21.662	-273.15	22.4711	-100.166	51.2861	0	49.1566	-27.2177	6.13551	50.0173	600.017
2013-05-08 10:30:00	21.8035	-273.15	21.954	-103.255	50.512	0	49.272	-27.2169	6.21118	40.3573	600.013
2013-05-08 10:45:00	21.9433	-273.15	22.2204	-105.169	48.6625	0	47.1431	-27.2176	6.2227	37.1987	600.015
2013-05-08 11:00:00	22.223	-273.15	22.6311	-105.662	49.3195	0	47.4885	-27.2167	6.20779	42.3813	600.016
2013-05-08 11:15:00	22.3153	-273.15	22.5879	-114.317	50.0331	0	49.267	-27.2175	5.71665	74.244	600.014
2013-05-08 11:30:00	22.0287	-273.15	21.8812	-101.468	51.0038	0	50.069	-27.219	5.71139	54.6787	600.014
2013-05-08 11:45:00	21.9498	-273.15	21.783	-103.302	53.5942	0	51.7866	-27.2193	5.84118	49.5573	600.014
2013-05-08 12:00:00	21.6022	-273.15	21.5613	-102.911	54.1231	0	52.2929	-27.2193	5.83437	10.6107	600.014
2013-05-08 12:15:00	21.553	-273.15	21.8459	-103.302	53.5296	0	51.5277	-27.219	6.07159	45.8467	600.014
2013-05-08 12:30:00	21.7628	-273.15	21.8037	-103.722	56.7826	0	55.085	-27.2197	5.75819	74.6427	600.014
2013-05-08 12:45:00	21.325	-273.15	21.0134	-103.722	63.4515	0	62.11	-27.2203	7.35964	79.8867	600.013
2013-05-08 13:00:00	20.9645	-273.15	20.9513	-101.8	61.2171	0	59.742	-27.2205	6.39204	70.932	600.012
2013-05-08 13:15:00	21.3527	-273.15	21.1528	-100.498	56.8359	0	56.3162	-27.2209	6.30408	73.9067	600.011
2013-05-08 13:30:00	21.3867	-273.15	21.2244	-99.6216	55.6799	0	55.2373	-27.2209	5.83121	57.7147	600.012
2013-05-08 13:45:00	21.541	-273.15	21.5644	-99.0732	55.4636	0	54.6079	-27.2213	6.00989	79.764	600.01
2013-05-08 14:00:00	21.3439	-273.15	21.2118	-99.0732	57.2243	0	56.5032	-27.2219	7.16296	68.8467	600.01
2013-05-08 14:15:00	21.1031	-273.15	20.9488	-99.0732	57.6392	0	56.9497	-27.2219	5.79734	48.1467	600.009
2013-05-08 14:30:00	21.1729	-273.15	21.0987	-98.5524	60.7009	0	57.9811	-27.2221	6.24292	37.9653	600.01
2013-05-08 14:45:00	20.7053	-273.15	20.7647	-98.5524	60.5889	0	58.2222	-27.2226	6.22154	54.4333	600.013
2013-05-08 15:00:00	20.788	-273.15	20.8148	-103.048	60.4472	0	58.9942	-27.2214	6.92113	40.5413	600.012
2013-05-08 15:15:00	20.9978	-273.15	21.0612	-102.294	59.4284	0	57.8098	-27.2209	5.94667	46.276	600.012
2013-05-08 15:30:00	21.4656	-273.15	21.5437	-101.94	58.4079	0	57.3802	-27.2206	7.04545	68.632	600.012
2013-05-08 15:45:00	21.5982	-273.15	21.4473	-101.94	58.597	0	57.9808	-27.2208	5.18257	94.8827	600.013
2013-05-08 16:00:00	21.4718	-273.15	21.2056	-102.294	59.4501	0	59.0136	-27.2211	6.13224	77.8627	600.013
2013-05-08 16:15:00	21.3289	-273.15	21.0876	-103.048	59.7254	0	59.2412	-27.2213	6.93753	66.5467	600.013
2013-05-08 16:30:00	21.1912	-273.15	21.0185	-100.606	60.1967	0	59.7253	-27.2217	6.10943	56.8867	600.013
2013-05-08 16:45:00	21.0292	-273.15	20.8675	-101.94	60.3692	0	59.7845	-27.2218	7.79843	40.2653	600.013
2013-05-08 17:00:00	20.9778	-273.15	20.8424	-101.587	59.7083	0	59.286	-27.222	7.42524	50.8453	600.013
2013-05-08 17:15:00	20.9113	-273.15	20.7767	-101.257	60.2139	0	59.6394	-27.2225	7.11503	58.88	600.012
2013-05-08 17:30:00	20.8631	-273.15	20.7135	-100.926	67.2282	0	66.0545	-27.2237	7.31959	50.3547	600.011
2013-05-08 17:45:00	19.985	-273.15	19.7313	-99.4355	77.9974	0	70.9997	-27.2249	7.6754	22.172	600.012
2013-05-08 18:00:00	18.9244	-273.15	19.2862	-103.772	78.97	0	70.9903	-27.2245	7.30982	29.624	600.01
2013-05-08 18:15:00	18.8014	-273.15	19.2285	-100.221	78.2198	0	71.5995	-27.2246	7.31557	22.5093	600.015
2013-05-08 18:30:00	18.9156	-273.15	19.198	-103.914	77.7945	0	69.2036	-27.2238	7.38981	28.0907	600.012
2013-05-08 18:45:00	18.9398	-273.15	19.5625	-100.028	76.2737	0	67.6246	-27.2245	7.34243	19.6267	600.011
2013-05-08 19:00:00	18.9597	-273.15	19.601	-98.4095	75.082	0	66.4542	-27.2246	7.3567	14.4747	600.016
2013-05-08 19:15:00	18.9771	-273.15	19.6793	-102.252	73.5886	0	65.9333	-27.2236	7.3598	8.49467	600.013
2013-05-08 19:30:00	18.9255	-273.15	19.693	-99.97	73.4258	0	66.0502	-27.2241	7.32777	17.6947	600.014
2013-05-08 19:45:00	18.8621	-273.15	19.5698	-98.1172	72.2399	0	66.8535	-27.2244	7.30296	39.5293	600.012
2013-05-08 20:00:00	19.0486	-273.15	19.4772	-97.6411	71.5476	0	67.8812	-27.2246	6.57882	52.4093	600.015
2013-05-08 20:15:00	19.1308	-273.15	19.4019	-102.642	70.4798	0	66.9722	-27.2236	6.40159	64.3387	600.014
2013-05-08 20:30:00	19.253	-273.15	19.5263	-100.9	68.7375	0	65.1159	-27.2237	6.48159	46.9813	600.014
2013-05-08 20:45:00	19.2369	-273.15	19.4852	-101.559	69.0231	0	65.5548	-27.2236	6.14042	58.6347	600.014
2013-05-08 21:00:00	19.1028	-273.15	19.3957	-100.58	69.7668	0	66.7258	-27.224	5.73238	70.84	600.013
2013-05-08 21:15:00	19.033	-273.15	19.2251	-100.286	67.5363	0	64.6255	-27.224	5.4164	91.6013	600.014
2013-05-08 21:30:00	19.147	-273.15	19.1569	-99.1491	72.3673	0	68.7055	-27.2249	6.21376	62.744	600.013
2013-05-08 21:45:00	18.4049	-273.15	18.4458	-98.3678	75.1008	0	69.828	-27.2256	6.91706	35.696	600.011
2013-05-08 22:00:00	18.0678	-273.15	18.3473	-97.6489	72.5246	0	68.5047	-27.226	5.43211	68.3867	600.015
2013-05-08 22:15:00	18.1563	-273.15	18.2943	-101.988	67.1538	0	64.5473	-27.2247	6.65799	47.9933	600.015
2013-05-08 22:30:00	18.2429	-273.15	18.2046	-99.2076	66.0328	0	63.6863	-27.225	7.34012	58.0213	600.015
2013-05-08 22:45:00	18.123	-273.15	18.0952	-99.2076	66.2463	0	63.8372	-27.2255	7.55408	69.9507	600.012
2013-05-08 23:00:00	18.0186	-273.15	18.0229	-97.9321	65.5825	0	63.9881	-27.2258	6.25871	63.572	600.016
2013-05-08 23:15:00	18.103	-273.15	17.985	-102.191	64.9923	0	63.7653	-27.2249	7.71228	73.508	600.015
2013-05-08 23:30:00	18.0839	-273.15	18.0362	-100.519	64.5407	0	63.3381	-27.2251	7.82603	55.6907	600.015
2013-05-08 23:45:00	18.1611	-273.15	18.0956	-100.226	64.9676	0	63.9021	-27.2253	6.36973	39.8667	600.013
2013-05-09	18.0758	-273.15	17.998	-98.0686	65.2388	0	64.3926	-27.2254	7.85969	30.8507	600.015
2013-05-09 00:15:00	18.0196	-273.15	17.8912	-99.0954	66.8552	0	64.7344	-27.2254	7.08818	17.848	600.014
2013-05-09 00:30:00	17.9029	-273.15	18.1258	-99.645	67.1828	0	63.9754	-27.2255	7.6927	7.636	600.014
2013-05-09 00:45:00	17.8937	-273.15	18.158	-98.8269	68.7204	0	65.0756	-27.2258	7.12813	16.9893	600.013
2013-05-09 01:00:00	17.708	-273.15	17.8325	-98.0686	67.6142	0	64.5779	-27.226	6.08556	45.6627	600.013
2013-05-09 01:15:00	17.7198	-273.15	17.6938	-98.0686	66.3116	0	62.9354	-27.2262	5.73748	29.5013	600.015
2013-05-09 01:30:00	17.667	-273.15	18.0022	-103.062	56.5843	0	52.4631	-27.2246	5.97417	55.5987	600.016
2013-05-09 01:45:00	18.5051	-273.15	18.9775	-102.3	49.4316	0	46.4757	-27.2251	6.91868	57.776	600.011
2013-05-09 02:00:00	18.788	-273.15	19.1361	-100.921	46.4046	0	44.3428	-27.2251	5.987	79.0893	600.014
2013-05-09 02:15:00	18.9601	-273.15	19.1925	-104.318	47.2541	0	45.189	-27.224	6.64071	41.4613	600.017
2013-05-09 02:30:00	18.7991	-273.15	18.9775	-105.775	48.1861	0	45.5405	-27.2244	7.80273	39.836	600.013
2013-05-09 02:45:00	18.6756	-273.15	18.967	-109.54	52.8456	0	52.5703	-27.225	8.01899	30.268	600.014
2013-05-09 03:00:00	18.4599	-273.15	18.0373	-107.458	61.5772	0	61.5219	-27.2245	8.05807	30.636	600.018
2013-05-09 03:15:00	17.7035	-273.15	17.5006	-106.876	63.9083	0	62.9856	-27.2254	8.04291	9.568	600.014
2013-05-09 03:30:00	17.5105	-273.15	17.3108	-106.292	64.6724	0	63.6002	-27.2263	8.0591	6.624	600.012
2013-05-09 03:45:00	17.301	-273.15	17.1713	-106.292	66.5529	0	65.4149	-27.2259	8.04984	13.8	600.016
2013-05-09 04:00:00	17.1047	-273.15	16.9456	-103.871	67.9825	0	67.0576	-27.226	8.05216	6.86933	600.015
2013-05-09 04:15:00	16.977	-273.15	16.8101	-102.3	68.8267	0	67.6081	-27.2264	8.05344	10.028	600.014
2013-05-09 04:30:00	16.8408	-273.15	16.7399	-100.301	69.3903	0	67.6673	-27.2267	8.07143	5.18267	600.013
2013-05-09 04:45:00	16.7331	-273.15	16.6494	-99.7206	69.966	0	67.021	-27.2272	8.05807	5.152	600.011
2013-05-09 05:00:00	16.5676	-273.15	16.5743	-98.6416	70.2506	0	68.8966	-27.2276	8.05189	21.3133	600.013
2013-05-09 05:15:00	16.556	-273.15	16.5208	-103.161	71.1095	0	68.3081	-27.2277	8.05497	2.33067	600.01
2013-05-09 05:30:00	16.3461	-273.15	16.4467	-100.087	71.8818	0	68.4479	-27.2282	8.02874	10.4267	600.009
2013-05-09 05:45:00	16.1745	-273.15	16.2733	-98.9713	70.5672	0	67.0121	-27.2287	8.05294	17.2347	600.013
2013-05-09 06:00:00	16.2675	-273.15	16.4033	-101.911	69.0552	0	65.6512	-27.2276	8.04445	11.0707	600.011
2013-05-09 06:15:00	16.407	-273.15	16.6291	-99.7017	69.6787	0	67.4841	-27.2278	6.52255	22.1107	600.011
2013-05-09 06:30:00	16.5268	-273.15	16.4941	-100.286	69.8901	0	65.2076	-27.2276	6.50398	17.388	600.011
2013-05-09 06:45:00	16.5039	-273.15	16.7485	-99.7017	66.0689	0	61.8297	-27.2272	6.50631	36.892	600.011
2013-05-09 07:00:00	16.9326	-273.15	17.2028	-99.9943	64.155	0	61.0887	-27.227	6.49095	8.03467	600.012
2013-05-09 07:15:00	17.1293	-273.15	17.3312	-100.916	67.8328	0	63.4123	-27.2269	7.25658	15.2413	600.011
2013-05-09 07:30:00	16.9499	-273.15	16.9905	-100.596	70.184	0	67.568	-27.2268	7.26227	9.26133	600.011
2013-05-09 07:45:00	16.794	-273.15	16.7601	-101.911	70.4807	0	68.0421	-27.2267	7.82207	23.2147	600.013
2013-05-09 08:00:00	16.8106	-273.15	16.807	-101.911	68.5592	0	66.0368	-27.2266	7.83311	23.6747	600.013
2013-05-09 08:15:00	16.9573	-273.15	16.9622	-101.576	71.155	0	69.2148	-27.2266	7.81667	4.99867	600.014
2013-05-09 08:30:00	16.998	-273.15	16.9826	-101.576	72.4968	0	71.216	-27.2264	7.81923	5.73467	600.013
2013-05-09 08:45:00	17.0886	-273.15	17.0627	-102.642	72.4631	0	71.3284	-27.2263	7.80946	0.644	600.014
2013-05-09 09:00:00	17.0602	-273.15	16.9264	-103.022	73.6695	0	72.3492	-27.2263	7.82026	4.784	600.015
2013-05-09 09:15:00	16.9031	-273.15	16.8285	-103.857	74.57	0	73.1889	-27.2262	7.82207	4.47733	600.014
2013-05-09 09:30:00	16.8581	-273.15	16.77	-104.288	74.2948	0	72.4123	-27.2259	7.81126	4.508	600.014
2013-05-09 09:45:00	16.9098	-273.15	16.9702	-106.838	72.7464	0	70.502	-27.2251	7.81769	4.99867	600.014
2013-05-09 10:00:00	17.1959	-273.15	17.4091	-106.838	69.3447	0	66.6069	-27.2236	7.83106	5.704	600.015
2013-05-09 10:15:00	17.8786	-273.15	18.3185	-108.739	66.6861	0	64.1265	-27.2227	8.08557	8.43333	600.013
2013-05-09 10:30:00	18.1353	-273.15	18.648	-99.7967	66.6034	0	63.7259	-27.2241	6.43956	27.4467	600.013
2013-05-09 10:45:00	18.0094	-273.15	18.264	-100.699	67.1696	0	65.0477	-27.2239	6.18354	20.24	600.015
2013-05-09 11:00:00	17.9933	-273.15	18.183	-102.776	67.2915	0	65.544	-27.2237	6.09494	34.5307	600.016
2013-05-09 11:15:00	18.0161	-273.15	18.0915	-104.438	68.2622	0	67.2728	-27.2245	6.06922	52.624	600.016
2013-05-09 11:30:00	17.4132	-273.15	17.1946	-104.911	70.3953	0	69.7573	-27.2251	6.06136	32.844	600.015
2013-05-09 11:45:00	17.0281	-273.15	16.7669	-103.576	76.2334	0	76.1229	-27.2259	6.14083	28.52	600.014
2013-05-09 12:00:00	16.5724	-273.15	16.096	-100.699	84.7825	0	83.7856	-27.2264	6.0645	19.7493	600.013
2013-05-09 12:15:00	16.3316	-273.15	16.2693	-98.7145	79.5875	0	74.2305	-27.2237	8.40958	28.98	600.012
2013-05-09 12:30:00	17.5907	-273.15	18.4082	-98.2192	68.8941	0	65.7301	-27.2223	8.42674	35.3587	600.013
2013-05-09 12:45:00	18.441	-273.15	18.8691	-99.5188	66.1877	0	63.5032	-27.221	5.98551	45.816	600.016
2013-05-09 13:00:00	18.7194	-273.15	19.3194	-103.576	64.8839	0	62.2562	-27.2196	5.97857	51.2747	600.014
2013-05-09 13:15:00	18.9725	-273.15	19.1454	-103.472	65.0914	0	63.3958	-27.2218	8.01765	31.832	600.014
2013-05-09 13:30:00	18.6737	-273.15	18.6874	-103.9	66.167	0	64.5017	-27.2214	8.04825	10.7947	600.016
2013-05-09 13:45:00	18.7525	-273.15	19.1888	-108.822	65.6626	0	63.039	-27.2213	6.16644	21.9267	600.012
2013-05-09 14:00:00	18.7549	-273.15	19.0085	-101.418	66.2498	0	64.6133	-27.2237	6.15701	31.096	600.013
2013-05-09 14:15:00	18.4634	-273.15	18.4102	-101.418	66.7944	0	65.9371	-27.2239	6.1997	24.9627	600.013
2013-05-09 14:30:00	18.4244	-273.15	18.4448	-102.113	67.0921	0	65.9465	-27.2238	7.88049	16.652	600.013
2013-05-09 14:45:00	18.4566	-273.15	18.4108	-101.754	67.2349	0	66.1288	-27.2238	7.88178	4.01733	600.013
2013-05-09 15:00:00	18.4857	-273.15	18.5012	-101.754	68.4773	0	67.4227	-27.2245	7.86063	12.328	600.013
2013-05-09 15:15:00	18.3242	-273.15	18.2647	-101.754	81.1221	0	78.2073	-27.2262	7.96656	24.38	600.011
2013-05-09 15:30:00	16.8605	-273.15	16.6292	-100.156	83.1578	0	78.6656	-27.2254	7.96167	4.01733	600.01
2013-05-09 15:45:00	17.1009	-273.15	17.6502	-98.0242	78.4911	0	73.7536	-27.2253	8.01084	5.30533	600.012
2013-05-09 16:00:00	17.8239	-273.15	18.4712	-102.429	72.8307	0	68.9956	-27.2246	7.99592	14.0147	600.012
2013-05-09 16:15:00	17.995	-273.15	18.2675	-99.5421	72.7635	0	69.5787	-27.2247	7.99181	1.16533	600.013
2013-05-09 16:30:00	18.1216	-273.15	18.478	-100.72	73.1454	0	70.3037	-27.2245	7.96555	3.43467	600.013
2013-05-09 16:45:00	18.1587	-273.15	18.4477	-101.033	73.1923	0	70.5907	-27.2246	7.94391	11.2853	600.013
2013-05-09 17:00:00	18.1772	-273.15	18.0753	-101.033	74.8451	0	74.3252	-27.2252	7.98229	19.1973	600.013
2013-05-09 17:15:00	17.9919	-273.15	17.7849	-99.8302	75.4098	0	73.8919	-27.2238	7.99644	13.2787	600.155
2013-05-09 17:30:00	18.1754	-273.15	18.4359	-100.422	73.1357	0	70.774	-27.2231	7.98949	14.72	600.155
2013-05-09 17:45:00	18.2873	-273.15	18.6237	-100.72	74.0098	0	71.9945	-27.2237	7.9604	13.9533	600.155
2013-05-09 18:00:00	18.283	-273.15	18.4384	-100.72	74.964	0	73.4236	-27.2246	7.98923	4.07867	600.155
2013-05-09 18:15:00	17.9376	-273.15	17.9611	-101.702	80.0921	0	77.9085	-27.2258	7.95525	18.4307	600.154
2013-05-09 18:30:00	16.8645	-273.15	16.7476	-100.422	83.1751	0	82.0234	-27.2264	7.95113	14.1987	600.153
2013-05-09 18:45:00	16.8208	-273.15	16.6475	-99.2573	82.3308	0	81.6353	-27.227	7.90424	5.27467	600.152
2013-05-09 19:00:00	16.7765	-273.15	16.5121	-97.7464	82.632	0	81.5101	-27.2279	7.80852	6.13333	600.154
2013-05-09 19:15:00	16.229	-273.15	16.1711	-101.158	84.3313	0	82.3264	-27.227	7.94938	30.6053	600.154
2013-05-09 19:30:00	15.7915	-273.15	15.8599	-97.3731	85.636	0	83.0525	-27.2281	7.96694	35.6347	600.156
2013-05-09 19:45:00	15.4605	-273.15	15.752	-99.4447	86.339	0	82.7472	-27.2276	7.93063	39.5293	600.152
2013-05-09 20:00:00	15.455	-273.15	15.8702	-96.354	85.9847	0	81.754	-27.2284	7.29028	30.5133	600.155
2013-05-09 20:15:00	15.407	-273.15	16.1981	-101.174	84.8811	0	77.7206	-27.2272	6.17034	73.4467	600.153
2013-05-09 20:30:00	15.6856	-273.15	16.6946	-99.3804	82.2558	0	75.6348	-27.2276	7.63515	32.0467	600.153
2013-05-09 20:45:00	15.522	-273.15	16.2172	-97.8487	81.7832	0	76.4636	-27.2282	7.63586	22.6627	600.155
2013-05-09 21:00:00	15.1447	-273.15	15.8493	-100.878	84.2046	0	79.3166	-27.2278	7.60592	31.004	600.153
2013-05-09 21:15:00	14.4411	-273.15	15.0367	-98.6076	86.7845	0	82.7906	-27.2286	7.61849	38.548	600.153
2013-05-09 21:30:00	14.2167	-273.15	14.6665	-100.726	89.0808	0	85.5759	-27.2281	7.61977	31.8627	600.153
2013-05-09 21:45:00	14.2548	-273.15	14.7657	-97.0785	89.3268	0	84.8046	-27.2291	7.60679	32.752	600.156
2013-05-09 22:00:00	13.6881	-273.15	14.2532	-99.4678	89.6249	0	85.2187	-27.2283	7.66175	27.8453	600.153
2013-05-09 22:15:00	13.9918	-273.15	14.4088	-96.3884	88.3552	0	85.4974	-27.2289	7.77693	33.396	600.156
2013-05-09 22:30:00	14.03	-273.15	14.4149	-100.176	86.5404	0	84.4276	-27.2284	7.5161	28.9493	600.153
2013-05-09 22:45:00	13.7355	-273.15	13.9127	-98.7965	90.335	0	88.2905	-27.2289	7.17232	31.5253	600.152
2013-05-09 23:00:00	13.7658	-273.15	14.2033	-97.1265	89.7421	0	85.2111	-27.2291	7.35139	36.4933	600.154
2013-05-09 23:15:00	13.6848	-273.15	14.6339	-101.246	89.0504	0	84.4349	-27.2284	7.32865	27.0173	600.154
2013-05-09 23:30:00	13.7866	-273.15	14.6075	-99.4493	89.8873	0	86.0088	-27.229	7.52746	16.008	600.152
2013-05-09 23:45:00	13.1143	-273.15	14.1405	-97.68	91.1136	0	86.284	-27.2294	7.52201	18.8293	600.156
2013-05-10	13.3447	-273.15	14.3149	-101.153	85.8888	0	83.8337	-27.2284	7.48606	25.1467	600.154
2013-05-10 00:15:00	13.4508	-273.15	14.2552	-100.211	84.9465	0	83.567	-27.2289	7.55587	12.788	600.152
2013-05-10 00:30:00	13.0136	-273.15	13.8562	-98.8269	88.5344	0	86.5624	-27.2293	7.52176	5.64267	600.153
2013-05-10 00:45:00	12.973	-273.15	13.8587	-97.8408	90.8658	0	86.7032	-27.2297	7.54849	16.8053	600.154
2013-05-10 01:00:00	12.769	-273.15	13.5955	-99.7967	88.502	0	84.8474	-27.2285	7.54669	19.1667	600.154
2013-05-10 01:15:00	12.8649	-273.15	13.8134	-98.7188	88.3361	0	85.1477	-27.2289	7.31404	9.07733	600.153
2013-05-10 01:30:00	13.0036	-273.15	13.7387	-97.7385	90.5509	0	86.2758	-27.2292	7.47426	6.59333	600.152
2013-05-10 01:45:00	12.5114	-273.15	13.1145	-97.0602	92.2513	0	87.0377	-27.2307	7.45775	14.5973	600.149
2013-05-10 02:00:00	12.0305	-273.15	12.5998	-102.077	91.4245	0	86.284	-27.2307	7.63766	21.252	600.149
2013-05-10 02:15:00	11.7582	-273.15	12.2872	-101.066	90.1036	0	85.1064	-27.2314	7.66243	41.86	600.146
2013-05-10 02:30:00	11.236	-273.15	11.9036	-97.5485	85.7203	0	82.4978	-27.2322	7.66607	25.1773	600.148
2013-05-10 02:45:00	11.2377	-273.15	11.8013	-100.141	81.5384	0	79.5583	-27.2316	7.64544	24.5947	600.146
2013-05-10 03:00:00	11.3876	-273.15	11.5406	-96.461	78.4989	0	75.2103	-27.232	7.65111	18.8293	600.144
2013-05-10 03:15:00	11.7877	-273.15	12.1261	-94.748	75.5293	0	71.2593	-27.232	7.74334	27.5693	600.153
2013-05-10 03:30:00	10.7479	-273.15	11.6617	-101.006	76.2809	0	70.4383	-27.2312	7.73665	42.504	600.147
2013-05-10 03:45:00	10.8337	-273.15	11.6716	-99.5188	77.4093	0	71.936	-27.2319	7.80254	29.624	600.144
2013-05-10 04:00:00	11.2057	-273.15	11.8417	-98.9845	73.9575	0	67.6734	-27.2313	7.7729	33.5493	600.152
2013-05-10 04:15:00	11.5516	-273.15	12.2033	-102.203	70.4989	0	64.9421	-27.2295	7.81331	24.84	600.153
2013-05-10 04:30:00	11.7182	-273.15	12.5122	-100.544	72.4241	0	65.7191	-27.2295	7.80044	26.2813	600.153
2013-05-10 04:45:00	11.9112	-273.15	12.4602	-101.164	72.2006	0	67.4594	-27.2294	7.75231	18.9827	600.153
2013-05-10 05:00:00	11.5653	-273.15	12.1297	-102.567	62.2879	0	52.8304	-27.2292	9.4944	38.9467	600.153
2013-05-10 05:15:00	12.1563	-273.15	15.1142	-102.957	36.4584	0	26.7476	-27.228	9.74182	35.3587	600.152
2013-05-10 05:30:00	14.8687	-273.15	17.0238	-104.199	32.0628	0	24.2021	-27.2262	10.155	42.2893	600.151
2013-05-10 05:45:00	16.0183	-273.15	18.0031	-101.847	31.5516	0	23.5291	-27.2245	9.1737	58.1747	600.15
2013-05-10 06:00:00	16.6919	-273.15	18.8891	-100.932	28.165	0	22.2777	-27.222	20.9834	40.848	600.152
2013-05-10 06:15:00	17.5683	-273.15	19.5075	-102.944	26.7407	0	22.5789	-27.2195	9.43419	45.3867	600.152
2013-05-10 06:30:00	18.3348	-273.15	19.5631	-99.4724	27.5936	0	22.4255	-27.2161	10.3697	32.8747	600.153
2013-05-10 06:45:00	18.7873	-273.15	20.5321	-105.809	26.477	0	21.5985	-27.2169	0.04098	42.504	600.153
2013-05-10 07:00:00	19.5315	-273.15	21.1613	-102.911	22.4549	0	19.2818	-27.2187	3.4633	32.844	600.155
2013-05-10 07:15:00	20.4515	-273.15	22.1413	-102.089	21.1517	0	18.4052	-27.2166	2.6129	52.1027	600.156
2013-05-10 07:30:00	20.8183	-273.15	22.2347	-101.742	19.8644	0	17.3581	-27.2166	4.36155	46.1227	600.155
2013-05-10 07:45:00	21.6863	-273.15	23.1903	-100.498	19.4617	0	17.0744	-27.216	10.3543	70.1653	600.155
2013-05-10 08:00:00	21.8217	-273.15	22.4306	-101.864	18.9781	0	17.8599	-27.2162	2.75996	71.024	600.155
2013-05-10 08:15:00	22.0362	-273.15	22.7216	-102.239	19.0326	0	18.0166	-27.2142	8.89868	61.548	600.156
2013-05-10 08:30:00	22.564	-273.15	23.442	-104.927	18.8284	0	17.6894	-27.2109	4.99006	55.9973	600.156
2013-05-10 08:45:00	23.4719	-273.15	24.4945	-101.362	18.3744	0	17.5495	-27.2094	0.04319	93.104	600.158
2013-05-10 09:00:00	23.7073	-273.15	24.0479	-101.033	18.9088	0	18.1835	-27.2084	10.511	81.604	600.158
2013-05-10 09:15:00	24.1002	-273.15	24.5016	-103.701	18.281	0	17.6384	-27.2056	17.433	54.1267	600.159
2013-05-10 09:30:00	24.8557	-273.15	25.8671	-106.533	18.0123	0	17.3934	-27.2047	0.03543	64.8907	600.158
2013-05-10 09:45:00	25.5221	-273.15	25.849	-101.742	17.5245	0	17.3122	-27.2068	2.65442	112.393	600.161
2013-05-10 10:00:00	25.3243	-273.15	25.1001	-110.733	17.3455	0	17.3224	-27.2058	4.68859	95.956	600.16
2013-05-10 10:15:00	25.8646	-273.15	25.8404	-102.436	16.7979	0	16.4648	-27.2049	2.94461	66.6387	600.16
2013-05-10 10:30:00	26.3791	-273.15	26.4364	-104.14	16.3148	0	16.4152	-27.2066	10.393	86.9707	600.16
2013-05-10 10:45:00	26.741	-273.15	26.4855	-101.334	16.131	0	16.0617	-27.2076	7.83241	102.611	600.164
2013-05-10 11:00:00	27.0107	-273.15	26.6384	-109.722	15.7097	0	15.8385	-27.2055	3.12479	78.4147	600.162
2013-05-10 11:15:00	27.5367	-273.15	27.1117	-103.148	15.1518	0	15.6425	-27.2073	3.76209	108.407	600.164
2013-05-10 11:30:00	27.6474	-273.15	27.2435	-107.625	14.8347	0	15.0898	-27.2054	8.7566	64.5227	600.162
2013-05-10 11:45:00	28.6566	-273.15	28.0994	-102.258	14.3783	0	14.7692	-27.2074	9.8529	106.444	600.164
2013-05-10 12:00:00	28.2227	-273.15	27.4875	-103.829	14.451	0	14.8252	-27.2051	3.88801	76.82	600.162
2013-05-10 12:15:00	29.2539	-273.15	28.6251	-103.154	13.7036	0	13.8183	-27.204	3.65951	79.488	600.163
2013-05-10 12:30:00	29.352	-273.15	28.9785	-99.491	13.4462	0	13.6342	-27.2034	0.03763	92.4907	600.163
2013-05-10 12:45:00	28.8885	-273.15	28.2654	-103.042	13.3539	0	13.862	-27.2023	3.26452	75.992	600.165
2013-05-10 13:00:00	28.9582	-273.15	28.6948	-100.401	13.3295	0	13.44	-27.2039	3.07822	106.444	600.165
2013-05-10 13:15:00	29.4604	-273.15	29.2023	-98.9845	13.1076	0	13.2851	-27.2048	3.6499	109.265	600.162
2013-05-10 13:30:00	29.1962	-273.15	28.9507	-97.0492	13.1562	0	12.9607	-27.2049	2.65751	65.3813	600.164
2013-05-10 13:45:00	29.2856	-273.15	29.6557	-103.486	12.9846	0	12.833	-27.2043	3.18442	67.712	600.16
2013-05-10 14:00:00	29.1493	-273.15	29.2372	-100.336	13.0607	0	12.6136	-27.2052	2.95941	75.7773	600.162
2013-05-10 14:15:00	29.4453	-273.15	29.7643	-103.214	13.0169	0	12.7704	-27.2045	3.45646	77.5867	600.161
2013-05-10 14:30:00	29.4706	-273.15	30.0148	-101.725	12.7243	0	12.2785	-27.2037	9.37685	52.4093	600.162
2013-05-10 14:45:00	29.6261	-273.15	30.2394	-101.725	12.1666	0	11.5895	-27.203	5.1339	52.8387	600.164
2013-05-10 15:00:00	29.3793	-273.15	30.0919	-105.442	12.4404	0	11.6156	-27.2038	3.93117	60.996	600.163
2013-05-10 15:15:00	29.2657	-273.15	30.2222	-104.491	12.0009	0	11.416	-27.2049	3.77774	60.2293	600.16
2013-05-10 15:30:00	29.0247	-273.15	30.0974	-101.055	12.1325	0	11.3456	-27.2053	21.0369	49.9867	600.158
2013-05-10 15:45:00	29.1355	-273.15	30.167	-98.4891	11.666	0	10.7604	-27.2068	9.93614	87.0013	600.163
2013-05-10 16:00:00	29.1239	-273.15	29.9253	-100.942	11.323	0	10.5788	-27.2061	3.25639	67.62	600.16
2013-05-10 16:15:00	28.8821	-273.15	29.6717	-98.6545	11.5678	0	10.5991	-27.2066	15.5801	59.524	600.159
2013-05-10 16:30:00	28.8293	-273.15	29.641	-96.998	12.1084	0	10.6616	-27.2075	0.04759	52.6853	600.161
2013-05-10 16:45:00	28.2506	-273.15	29.3154	-107.667	11.9293	0	10.582	-27.2076	5.37274	53.4827	600.158
2013-05-10 17:00:00	28.0664	-273.15	29.1683	-101.028	11.6371	0	10.3782	-27.2089	8.04245	53.4213	600.162
2013-05-10 17:15:00	27.8533	-273.15	28.9899	-105.775	12.7993	0	11.1572	-27.2082	20.8925	25.4533	600.159
2013-05-10 17:30:00	27.4955	-273.15	28.6136	-101.581	13.5935	0	11.3591	-27.2108	9.20465	23.3987	600.161
2013-05-10 17:45:00	26.7244	-273.15	27.941	-103.369	14.661	0	12.3976	-27.2124	10.0785	22.172	600.157
2013-05-10 18:00:00	26.2555	-273.15	27.3936	-99.3712	14.1094	0	11.526	-27.2139	8.34287	31.372	600.16
2013-05-10 18:15:00	26.0596	-273.15	27.3716	-103.101	15.7704	0	12.146	-27.214	8.48561	40.2347	600.158
2013-05-10 18:30:00	24.8932	-273.15	26.5464	-98.9273	15.3498	0	11.7133	-27.2157	8.75836	35.8187	600.16
2013-05-10 18:45:00	24.7395	-273.15	26.6903	-104.088	14.8366	0	11.4532	-27.2156	9.23758	25.116	600.16
2013-05-10 19:00:00	24.6869	-273.15	26.8109	-102.3	14.3758	0	11.4216	-27.2156	8.0343	39.7747	600.157
2013-05-10 19:15:00	24.8019	-273.15	26.8689	-97.9122	15.0506	0	11.6098	-27.2169	8.78448	27.692	600.161
2013-05-10 19:30:00	24.456	-273.15	26.5347	-101.077	15.378	0	11.614	-27.2165	8.26169	18.492	600.157
2013-05-10 19:45:00	24.0751	-273.15	26.4642	-98.7576	14.858	0	11.4032	-27.2176	7.64672	21.8653	600.161
2013-05-10 20:00:00	24.3205	-273.15	26.669	-101.57	14.8632	0	11.4193	-27.2168	7.78088	30.2067	600.159
2013-05-10 20:15:00	24.2582	-273.15	26.5124	-98.1213	15.5581	0	11.6097	-27.2179	9.2917	17.756	600.161
2013-05-10 20:30:00	23.7054	-273.15	26.0922	-100.99	15.0229	0	11.6386	-27.2174	7.94561	19.9027	600.159
2013-05-10 20:45:00	23.9651	-273.15	26.3376	-97.7151	14.8797	0	11.6546	-27.218	8.47406	21.8653	600.158
2013-05-10 21:00:00	23.9593	-273.15	26.0948	-96.3884	15.4359	0	11.8581	-27.2189	7.70587	16.3147	600.162
2013-05-10 21:15:00	23.5558	-273.15	25.7961	-102.674	15.9856	0	12.0813	-27.2183	8.25177	8.832	600.159
2013-05-10 21:30:00	23.3043	-273.15	25.4935	-99.1715	15.8493	0	12.0068	-27.2189	14.2168	16.0693	600.157
2013-05-10 21:45:00	23.451	-273.15	25.6893	-98.6459	15.6146	0	11.8314	-27.2194	8.0004	19.3813	600.161
2013-05-10 22:00:00	23.4715	-273.15	25.7883	-102.699	15.3949	0	12.1204	-27.2185	7.62216	18.308	600.16
2013-05-10 22:15:00	23.4325	-273.15	25.113	-99.7443	17.561	0	16.4474	-27.2207	7.6977	44.436	600.158
2013-05-10 22:30:00	22.1233	-273.15	22.6673	-98.9186	16.9809	0	13.8821	-27.2215	8.60186	20.148	600.161
2013-05-10 22:45:00	22.567	-273.15	24.1771	-103.829	15.9908	0	13.5462	-27.2207	20.679	14.5053	600.158
2013-05-10 23:00:00	22.6661	-273.15	23.5922	-101.905	17.7215	0	16.3076	-27.2224	20.6923	10.2733	600.16
2013-05-10 23:15:00	21.6901	-273.15	22.5311	-102.789	17.577	0	16.3414	-27.2224	20.7058	5.27467	600.158
2013-05-10 23:30:00	21.2628	-273.15	21.9286	-99.5188	17.0953	0	14.9756	-27.2231	20.7383	11.2547	600.16
2013-05-10 23:45:00	21.6466	-273.15	22.4017	-101.899	17.4125	0	16.8686	-27.2231	8.57861	23.368	600.158
2013-05-11	21.4553	-273.15	21.5707	-98.3678	19.6243	0	18.3358	-27.2241	20.7925	21.804	600.156
2013-05-11 00:15:00	20.6298	-273.15	21.2483	-96.9616	19.8615	0	17.7772	-27.2251	19.3828	27.1707	600.161
2013-05-11 00:30:00	20.4406	-273.15	21.2918	-101.044	19.9411	0	18.3592	-27.2246	11.0311	14.076	600.157
2013-05-11 00:45:00	20.1368	-273.15	20.731	-98.4807	19.952	0	18.0481	-27.2254	20.1312	17.0507	600.161
2013-05-11 01:00:00	20.0454	-273.15	20.7752	-101.829	20.2936	0	18.7844	-27.2252	20.5965	8.89333	600.156
2013-05-11 01:15:00	19.7354	-273.15	20.4117	-99.362	22.1014	0	20.2281	-27.2264	20.5462	14.6893	600.158
2013-05-11 01:30:00	19.3376	-273.15	19.6808	-104.84	21.2801	0	20.7582	-27.2261	20.1949	11.4387	600.155
2013-05-11 01:45:00	19.5103	-273.15	19.8278	-100.647	19.8624	0	17.8289	-27.2266	8.89281	20.9453	600.158
2013-05-11 02:00:00	20.6899	-273.15	22.0169	-101.817	17.6118	0	14.867	-27.2244	8.26416	21.436	600.155
2013-05-11 02:15:00	21.7246	-273.15	23.6154	-102.535	17.8433	0	14.9136	-27.2239	10.2025	19.9947	600.156
2013-05-11 02:30:00	21.3347	-273.15	22.2986	-104.621	21.5713	0	19.9988	-27.2253	10.316	19.5347	600.157
2013-05-11 02:45:00	19.4181	-273.15	19.405	-106.674	24.7014	0	24.3827	-27.2269	9.5491	22.908	600.155
2013-05-11 03:00:00	17.9448	-273.15	17.5506	-103.315	27.5104	0	25.961	-27.2279	8.77892	29.3173	600.154
2013-05-11 03:15:00	16.9998	-273.15	17.7375	-99.082	27.9234	0	25.1687	-27.2282	8.82618	16.8053	600.159
2013-05-11 03:30:00	16.719	-273.15	17.4863	-103.154	27.8159	0	24.6106	-27.2282	9.02683	19.78	600.153
2013-05-11 03:45:00	17.1339	-273.15	17.8697	-102.107	26.9388	0	25.0861	-27.2294	9.00953	0.184	600.149
2013-05-11 04:00:00	17.0685	-273.15	17.5731	-98.0203	26.7803	0	23.8702	-27.2291	9.0206	18.6147	600.159
2013-05-11 04:15:00	17.3861	-273.15	18.3724	-101.318	26.6146	0	23.4676	-27.2276	9.00659	8.188	600.155
2013-05-11 04:30:00	17.0411	-273.15	18.0502	-97.9401	26.8991	0	23.8306	-27.2283	9.13442	23.184	600.159
2013-05-11 04:45:00	16.7371	-273.15	17.7039	-103.8	28.3774	0	25.3914	-27.228	16.2428	18.308	600.156
2013-05-11 05:00:00	16.4419	-273.15	16.9466	-99.6639	28.2891	0	26.617	-27.2288	8.10266	26.6493	600.157
2013-05-11 05:15:00	16.4955	-273.15	16.657	-102.035	29.3234	0	27.5294	-27.2292	8.09134	28.1827	600.153
2013-05-11 05:30:00	16.1092	-273.15	16.5171	-100.092	31.3142	0	28.1831	-27.2298	16.1954	25.3307	600.154
2013-05-11 05:45:00	15.5691	-273.15	16.5603	-105.467	32.4885	0	28.9486	-27.2292	20.8579	12.6347	600.151
2013-05-11 06:00:00	15.7894	-273.15	16.3627	-100.136	32.9474	0	29.5523	-27.2276	13.429	9.384	600.153
2013-05-11 06:15:00	16.6405	-273.15	17.8888	-101.429	32.6651	0	27.7717	-27.2232	9.57108	6.37867	600.153
2013-05-11 06:30:00	17.4941	-273.15	19.1115	-101.429	33.7919	0	28.7302	-27.219	9.56374	10.12	600.155
2013-05-11 06:45:00	18.3418	-273.15	20.1883	-103.268	33.1011	0	30.0911	-27.218	8.15529	15.2107	600.158
2013-05-11 07:00:00	19.2118	-273.15	21.0604	-107.794	36.0426	0	32.8319	-27.2224	7.75746	27.232	600.155
2013-05-11 07:15:00	18.8019	-273.15	19.3249	-100.736	37.58	0	35.211	-27.2238	7.78094	24.2267	600.154
2013-05-11 07:30:00	19.1443	-273.15	20.1527	-101.564	34.701	0	31.8439	-27.2236	7.32537	36.6773	600.158
2013-05-11 07:45:00	19.5417	-273.15	20.526	-107.437	31.3701	0	28.9113	-27.2215	5.23954	41.6147	600.156
2013-05-11 08:00:00	20.1695	-273.15	21.0567	-101.109	28.694	0	27.2184	-27.2221	5.16495	46.0613	600.159
2013-05-11 08:15:00	20.629	-273.15	21.3729	-105.039	29.2115	0	27.8001	-27.2197	6.1429	56.5493	600.154
2013-05-11 08:30:00	21.2059	-273.15	21.0099	-103.744	29.6675	0	29.03	-27.2174	4.78344	40.204	600.156
2013-05-11 08:45:00	21.9021	-273.15	22.1696	-104.856	29.785	0	28.5586	-27.2128	5.39558	47.7787	600.156
2013-05-11 09:00:00	23.0104	-273.15	24.2972	-102.629	29.8103	0	27.2144	-27.2107	4.36524	47.3493	600.157
2013-05-11 09:15:00	23.5313	-273.15	24.7442	-105.193	29.7466	0	27.187	-27.2096	5.51786	52.2253	600.158
2013-05-11 09:30:00	24.5483	-273.15	25.1109	-98.9625	27.9276	0	27.1254	-27.2083	6.14222	53.36	600.158
2013-05-11 09:45:00	25.5976	-273.15	25.9379	-104.895	26.2575	0	26.0154	-27.2075	6.14232	61.364	600.158
2013-05-11 10:00:00	26.6441	-273.15	26.1682	-101.368	21.5658	0	20.1401	-27.2053	3.49238	68.4787	600.16
2013-05-11 10:15:00	28.7543	-273.15	29.3808	-102.95	12.1685	0	11.5823	-27.201	6.15759	85.008	600.161
2013-05-11 10:30:00	30.2428	-273.15	30.8245	-99.9071	10.78	0	10.4771	-27.2002	5.08178	76.8507	600.162
2013-05-11 10:45:00	31.2672	-273.15	31.5573	-104.176	10.3164	0	9.97156	-27.1999	2.99724	69.828	600.163
2013-05-11 11:00:00	31.5467	-273.15	31.5009	-101.661	9.65638	0	9.68793	-27.2001	10.4546	83.7507	600.162
2013-05-11 11:15:00	31.7722	-273.15	31.8928	-101.707	9.6215	0	9.59042	-27.2015	2.69569	104.972	600.164
2013-05-11 11:30:00	31.7344	-273.15	31.2764	-103.965	9.13077	0	9.28941	-27.2011	0.03875	85.0387	600.164
2013-05-11 11:45:00	32.8176	-273.15	31.8623	-101.24	8.78555	0	9.00942	-27.2015	3.86013	80.5613	600.167
2013-05-11 12:00:00	33.0739	-273.15	32.0953	-106.828	8.61193	0	8.7774	-27.1993	5.43575	85.376	600.166
2013-05-11 12:15:00	32.7827	-273.15	32.5436	-101.273	8.36503	0	8.35119	-27.1998	3.85815	104.573	600.166
2013-05-11 12:30:00	32.4693	-273.15	31.7434	-100.985	8.69005	0	8.85777	-27.1993	5.10438	112.823	600.165
2013-05-11 12:45:00	32.6584	-273.15	32.301	-101.312	8.49781	0	8.58802	-27.1976	2.92714	81.788	600.166
2013-05-11 13:00:00	33.1166	-273.15	32.876	-100.921	8.2098	0	7.99817	-27.1986	3.14251	83.352	600.167
2013-05-11 13:15:00	32.6643	-273.15	32.5335	-102.667	7.66681	0	7.57713	-27.1986	3.04773	72.3733	600.165
2013-05-11 13:30:00	32.6894	-273.15	32.3453	-99.7206	7.34802	0	7.02997	-27.2002	4.08393	111.841	600.164
2013-05-11 13:45:00	32.6593	-273.15	32.5835	-98.9054	7.0579	0	6.90147	-27.2005	2.69454	79.764	600.165
2013-05-11 14:00:00	32.5296	-273.15	32.639	-100.948	7.15092	0	6.92787	-27.2001	0.04447	87.3387	600.164
2013-05-11 14:15:00	32.614	-273.15	32.8542	-97.9162	7.09355	0	6.75952	-27.201	0.04	92.6133	600.165
2013-05-11 14:30:00	32.379	-273.15	32.8819	-102.313	6.95825	0	6.7715	-27.2008	14.9961	109.449	600.164
2013-05-11 14:45:00	32.2169	-273.15	32.4631	-102.313	7.16386	0	6.75882	-27.2008	10.3358	86.664	600.164
2013-05-11 15:00:00	31.9311	-273.15	32.2815	-101.273	7.06036	0	6.71803	-27.202	3.36111	100.74	600.162
2013-05-11 15:15:00	31.6291	-273.15	31.9367	-100.622	7.70098	0	7.41613	-27.203	2.67651	74.888	600.164
2013-05-11 15:30:00	31.7333	-273.15	32.3423	-103.288	7.72404	0	7.18804	-27.2025	3.45511	101.905	600.162
2013-05-11 15:45:00	31.488	-273.15	32.0218	-99.3209	7.95148	0	7.60253	-27.2039	2.98319	87.3387	600.165
2013-05-11 16:00:00	31.1819	-273.15	31.8241	-103.645	8.6423	0	7.96613	-27.2039	3.17039	83.904	600.162
2013-05-11 16:15:00	31.0966	-273.15	31.7972	-99.8446	8.16771	0	7.74487	-27.205	4.61656	121.317	600.166
2013-05-11 16:30:00	30.9307	-273.15	31.5037	-103.95	8.93223	0	8.24586	-27.2047	10.5375	80.04	600.162
2013-05-11 16:45:00	30.5667	-273.15	31.3737	-99.4956	9.2996	0	8.57527	-27.2058	7.78234	80.776	600.164
2013-05-11 17:00:00	30.3554	-273.15	31.0178	-102.814	10.082	0	9.07814	-27.2053	10.293	50.4773	600.162
2013-05-11 17:15:00	29.9637	-273.15	30.8682	-100.432	10.363	0	9.13958	-27.2065	10.5153	35.512	600.163
2013-05-11 17:30:00	29.581	-273.15	30.6296	-104.37	12.2214	0	10.0551	-27.207	9.5792	19.228	600.158
2013-05-11 17:45:00	28.8991	-273.15	30.1311	-100.336	11.9459	0	9.65418	-27.2103	10.3915	41.8907	600.161
2013-05-11 18:00:00	28.6777	-273.15	29.8991	-102.095	10.4166	0	9.20963	-27.2096	9.78514	61.5787	600.159
2013-05-11 18:15:00	29.3029	-273.15	30.0813	-98.5059	11.9088	0	10.4009	-27.2113	9.27182	34.04	600.162
2013-05-11 18:30:00	27.673	-273.15	28.7205	-102.744	14.9791	0	12.1894	-27.2128	20.3509	30.9427	600.158
2013-05-11 18:45:00	26.1534	-273.15	27.4317	-98.693	12.9916	0	10.7591	-27.2142	15.1031	42.1053	600.163
2013-05-11 19:00:00	26.9826	-273.15	28.391	-103.527	14.7424	0	11.4531	-27.214	15.0716	34.1627	600.16
2013-05-11 19:15:00	25.6182	-273.15	27.2677	-100.176	15.378	0	11.9406	-27.2149	10.4651	50.8147	600.164
2013-05-11 19:30:00	25.5106	-273.15	27.5287	-101.513	13.3798	0	11.1152	-27.2151	9.88443	33.58	600.165
2013-05-11 19:45:00	26.1337	-273.15	27.3046	-101.246	14.534	0	11.5452	-27.2155	10.3262	31.4947	600.16
2013-05-11 20:00:00	25.0253	-273.15	26.6448	-97.2043	15.1948	0	11.8416	-27.2169	8.72537	34.408	600.164
2013-05-11 20:15:00	24.6129	-273.15	26.368	-103.569	15.4386	0	11.7668	-27.2176	8.95284	28.9493	600.157
2013-05-11 20:30:00	24.5846	-273.15	26.2464	-98.1987	14.897	0	12.2982	-27.2188	8.35649	29.256	600.16
2013-05-11 20:45:00	24.5958	-273.15	25.564	-100.932	16.4871	0	14.6158	-27.2194	19.9433	51.6427	600.157
2013-05-11 21:00:00	23.6889	-273.15	24.7551	-97.6722	15.7269	0	12.8122	-27.2205	8.98194	37.2293	600.161
2013-05-11 21:15:00	23.5733	-273.15	25.2107	-106.191	14.1671	0	11.5556	-27.2193	9.14961	16.6827	600.162
2013-05-11 21:30:00	23.6409	-273.15	25.3918	-103.042	14.5414	0	11.4265	-27.2194	20.7926	14.9653	600.157
2013-05-11 21:45:00	23.3592	-273.15	25.1488	-99.7159	14.08	0	11.4293	-27.2204	9.03345	32.9973	600.16
2013-05-11 22:00:00	23.4958	-273.15	25.1922	-103.779	13.6957	0	10.9852	-27.2193	9.92303	17.6333	600.159
2013-05-11 22:15:00	23.7433	-273.15	25.5781	-99.941	14.3003	0	11.089	-27.2203	8.5317	32.568	600.161
2013-05-11 22:30:00	22.9036	-273.15	24.8366	-102.313	14.1047	0	11.511	-27.2206	9.09455	52.7467	600.157
2013-05-11 22:45:00	22.5356	-273.15	24.1223	-99.185	15.8544	0	12.1476	-27.2223	8.57334	46.2147	600.161
2013-05-11 23:00:00	21.1433	-273.15	23.3396	-100.406	16.171	0	11.7797	-27.2221	9.92912	41.3693	600.158
2013-05-11 23:15:00	21.5757	-273.15	23.3778	-97.0675	16.5835	0	11.6828	-27.2235	20.3938	38.3947	600.159
2013-05-11 23:30:00	20.8292	-273.15	22.9142	-103.965	16.5029	0	11.8195	-27.2231	9.71178	41.8293	600.16
2013-05-11 23:45:00	20.7472	-273.15	22.6732	-101.876	16.6687	0	11.6948	-27.2234	13.0898	48.9133	600.156
2013-05-12	20.4947	-273.15	22.6599	-97.6333	16.645	0	11.9675	-27.2247	9.10532	48.2693	600.16
2013-05-12 00:15:00	20.5383	-273.15	22.3976	-99.5607	16.0545	0	11.8109	-27.2236	9.79405	33.9173	600.157
2013-05-12 00:30:00	21.0057	-273.15	22.52	-97.0822	14.654	0	12.1954	-27.2245	8.4146	10.2427	600.156
2013-05-12 00:45:00	21.2758	-273.15	22.3792	-95.8381	13.9504	0	11.0833	-27.2246	8.39762	15.088	600.16
2013-05-12 01:00:00	21.2237	-273.15	22.7628	-103.786	14.0391	0	11.2791	-27.2232	6.54753	46.7053	600.159
2013-05-12 01:15:00	21.4824	-273.15	23.1604	-103.356	13.3139	0	10.9653	-27.2227	7.66873	63.3573	600.159
2013-05-12 01:30:00	22.3794	-273.15	23.7502	-102.97	12.2485	0	10.4049	-27.222	7.84224	46.4293	600.161
2013-05-12 01:45:00	22.3123	-273.15	23.8477	-105.645	14.4333	0	11.9788	-27.2231	18.9936	25.484	600.157
2013-05-12 02:00:00	20.9707	-273.15	21.7237	-110.166	18.0023	0	16.2916	-27.2257	20.6424	16.2533	600.156
2013-05-12 02:15:00	18.9609	-273.15	19.5618	-108.645	18.8335	0	15.4795	-27.227	9.0824	42.412	600.152
2013-05-12 02:30:00	18.6248	-273.15	20.1566	-100.847	17.135	0	14.304	-27.2272	8.52859	36.34	600.158
2013-05-12 02:45:00	19.9192	-273.15	21.1864	-102.399	16.9702	0	13.884	-27.2265	7.52118	29.256	600.158
2013-05-12 03:00:00	19.7734	-273.15	21.3166	-97.9561	14.5535	0	11.4107	-27.2264	8.92731	29.2867	600.154
2013-05-12 03:15:00	20.0783	-273.15	21.6433	-102.629	14.5984	0	11.448	-27.2263	8.26401	58.144	600.153
2013-05-12 03:30:00	19.3198	-273.15	21.0989	-100.271	17.3075	0	12.3483	-27.226	9.38043	45.356	600.159
2013-05-12 03:45:00	18.2697	-273.15	20.0008	-99.4033	17.8967	0	15.3041	-27.2269	8.95526	9.62933	600.159
2013-05-12 04:00:00	17.9595	-273.15	18.719	-102.931	19.7096	0	17.7165	-27.2271	9.01153	8.24933	600.157
2013-05-12 04:15:00	17.3113	-273.15	17.8756	-98.5651	20.3871	0	18.6038	-27.2282	8.98063	8.28	600.159
2013-05-12 04:30:00	17.053	-273.15	18.0907	-101.446	18.7383	0	16.0251	-27.2276	9.0519	16.3453	600.156
2013-05-12 04:45:00	17.3857	-273.15	18.4779	-96.6888	18.732	0	16.4287	-27.2286	8.92431	11.6227	600.16
2013-05-12 05:00:00	17.0914	-273.15	18.0067	-101.273	17.4896	0	15.6975	-27.2272	9.00202	2.14667	600.157
2013-05-12 05:15:00	17.3834	-273.15	18.3771	-98.9098	18.5066	0	15.379	-27.2286	8.26541	18.1853	600.156
2013-05-12 05:30:00	17.0453	-273.15	18.4882	-101.001	18.425	0	15.5165	-27.2281	8.27436	20.608	600.153
2013-05-12 05:45:00	17.6942	-273.15	18.4281	-98.9581	19.0805	0	16.9415	-27.2283	8.2234	20.8533	600.153
2013-05-12 06:00:00	17.8761	-273.15	18.2764	-98.4471	20.6362	0	17.403	-27.2283	17.589	23.7667	600.153
2013-05-12 06:15:00	17.3224	-273.15	18.2158	-98.7059	20.3199	0	16.7981	-27.227	9.61884	4.10933	600.153
2013-05-12 06:30:00	18.7133	-273.15	19.5127	-98.7059	22.112	0	17.4682	-27.2223	20.9731	2.79067	600.154
2013-05-12 06:45:00	19.8202	-273.15	21.0394	-100.073	19.744	0	16.5743	-27.2211	20.1701	14.0147	600.157
2013-05-12 07:00:00	21.3984	-273.15	22.6041	-105.906	22.9993	0	17.3926	-27.2215	16.0875	16.2227	600.156
2013-05-12 07:15:00	20.8429	-273.15	22.3426	-104.023	30.425	0	27.7166	-27.2236	20.6312	16.192	600.159
2013-05-12 07:30:00	20.3125	-273.15	20.9206	-116.459	32.3914	0	27.0389	-27.223	11.422	14.812	600.156
2013-05-12 07:45:00	20.4538	-273.15	20.9171	-105.3	27.1007	0	18.8265	-27.2235	10.2048	3.25067	600.157
2013-05-12 08:00:00	20.6286	-273.15	21.4147	-108.858	27.2099	0	18.3131	-27.2228	20.2641	23.92	600.157
2013-05-12 08:15:00	20.4477	-273.15	21.9936	-104.84	21.9379	0	16.9164	-27.2218	9.6428	11.9293	600.158
2013-05-12 08:30:00	21.5106	-273.15	22.6945	-106.916	18.1213	0	13.9212	-27.2201	7.32654	10.8867	600.157
2013-05-12 08:45:00	22.0479	-273.15	24.0635	-102.598	12.4095	0	10.1448	-27.2146	5.72995	47.1347	600.159
2013-05-12 09:00:00	23.985	-273.15	25.1561	-103.822	11.7871	0	10.4792	-27.2115	4.91304	65.504	600.158
2013-05-12 09:15:00	25.1801	-273.15	26.4765	-103.857	9.65419	0	8.69036	-27.2105	5.06505	56.3347	600.159
2013-05-12 09:30:00	25.2903	-273.15	25.4232	-102.744	10.5981	0	9.98224	-27.2159	6.33138	66.884	600.159
2013-05-12 09:45:00	23.9113	-273.15	23.8933	-104.84	11.1129	0	10.5441	-27.2129	4.65922	98.3173	600.16
2013-05-12 10:00:00	25.8561	-273.15	25.3805	-101.536	10.2517	0	9.81043	-27.2116	4.61296	100.893	600.16
2013-05-12 10:15:00	25.7595	-273.15	25.6754	-101.318	10.3264	0	9.89293	-27.2111	5.15744	105.861	600.16
2013-05-12 10:30:00	26.0769	-273.15	25.6891	-101.905	10.914	0	10.6542	-27.2109	5.02361	87.492	600.16
2013-05-12 10:45:00	26.261	-273.15	25.9381	-102.554	11.4568	0	11.2165	-27.2116	5.21725	79.6107	600.16
2013-05-12 11:00:00	26.5468	-273.15	26.0409	-104.683	10.5531	0	10.4233	-27.2117	5.74967	93.3187	600.161
2013-05-12 11:15:00	27.0338	-273.15	26.1659	-102.924	11.0389	0	10.8663	-27.2112	5.69549	69.5213	600.163
2013-05-12 11:30:00	27.5594	-273.15	26.781	-106.128	11.0767	0	11.1229	-27.2104	4.9226	84.088	600.162
2013-05-12 11:45:00	27.7578	-273.15	26.7009	-102.083	10.4332	0	10.9015	-27.2115	5.71891	91.54	600.163
2013-05-12 12:00:00	28.3032	-273.15	26.9235	-105.467	10.6246	0	11.0224	-27.2106	4.98592	113.313	600.162
2013-05-12 12:15:00	27.5038	-273.15	26.2915	-104.03	10.8571	0	10.8993	-27.2106	4.71236	107.671	600.165
2013-05-12 12:30:00	27.9553	-273.15	26.9825	-110.645	10.8951	0	10.9032	-27.2087	5.12789	118.803	600.164
2013-05-12 12:45:00	28.08	-273.15	27.1812	-104.236	10.4735	0	10.5149	-27.208	5.28871	91.2947	600.162
2013-05-12 13:00:00	28.2768	-273.15	27.6258	-103.617	10.3915	0	10.2955	-27.2086	3.85006	80.776	600.164
2013-05-12 13:15:00	28.1776	-273.15	28.1569	-105.976	10.056	0	9.7803	-27.208	5.23033	68.356	600.164
2013-05-12 13:30:00	28.2453	-273.15	27.9395	-104.967	9.96267	0	9.81517	-27.2076	4.96109	45.4173	600.16
2013-05-12 13:45:00	28.2312	-273.15	28.238	-103.617	10.2143	0	9.88707	-27.2083	3.64845	71.2693	600.161
2013-05-12 14:00:00	28.2366	-273.15	28.4415	-101.05	10.2359	0	9.7907	-27.209	5.36731	104.604	600.16
2013-05-12 14:15:00	28.7625	-273.15	28.5606	-102.448	9.99118	0	9.57899	-27.2094	6.05626	115.031	600.16
2013-05-12 14:30:00	28.7707	-273.15	28.4596	-99.0066	10.1047	0	9.84866	-27.2098	5.63314	114.111	600.161
2013-05-12 14:45:00	28.7524	-273.15	28.8031	-100.422	10.4178	0	10.0027	-27.2092	5.55012	104.665	600.162
2013-05-12 15:00:00	28.8478	-273.15	29.0738	-101.713	10.6547	0	10.0738	-27.2087	5.26811	81.42	600.161
2013-05-12 15:15:00	28.7869	-273.15	29.0963	-102.448	10.7553	0	10.1885	-27.2098	8.13001	126.837	600.16
2013-05-12 15:30:00	28.568	-273.15	28.7328	-100.127	11.2539	0	10.6146	-27.2102	5.57205	101.629	600.162
2013-05-12 15:45:00	28.7118	-273.15	29.0384	-102.834	11.3758	0	11.1442	-27.2096	6.07754	85.2533	600.16
2013-05-12 16:00:00	28.4912	-273.15	28.8113	-100.132	11.7823	0	11.1336	-27.21	5.65321	89.8227	600.161
2013-05-12 16:15:00	28.4104	-273.15	28.7314	-99.8446	12.5803	0	11.8376	-27.2112	6.54961	119.508	600.162
2013-05-12 16:30:00	28.1916	-273.15	28.4064	-104.03	13.2802	0	12.3499	-27.211	6.11633	122.483	600.16
2013-05-12 16:45:00	27.8409	-273.15	28.1306	-102.808	13.8155	0	13.1101	-27.2127	6.84791	86.7867	600.159
2013-05-12 17:00:00	27.5564	-273.15	27.8202	-100.715	14.2589	0	13.2378	-27.2138	8.11288	58.2973	600.161
2013-05-12 17:15:00	27.3303	-273.15	27.6391	-108.165	14.8915	0	13.6976	-27.2126	5.84974	48.2693	600.16
2013-05-12 17:30:00	27.3402	-273.15	27.7862	-103.914	14.043	0	12.9074	-27.2132	5.16965	91.172	600.162
2013-05-12 17:45:00	27.2803	-273.15	27.5829	-102.113	15.3157	0	13.3056	-27.214	6.62767	58.0213	600.159
2013-05-12 18:00:00	26.4669	-273.15	27.1034	-100.773	17.4462	0	13.6172	-27.2155	6.01879	43.9453	600.158
2013-05-12 18:15:00	25.7504	-273.15	26.7806	-98.7705	18.382	0	14.4105	-27.2171	7.20695	28.6427	600.16
2013-05-12 18:30:00	25.1062	-273.15	26.2567	-102.504	18.3359	0	14.3792	-27.2175	7.46552	40.3267	600.161
2013-05-12 18:45:00	24.5475	-273.15	26.0356	-101.788	17.8299	0	14.6548	-27.2178	7.92244	32.5373	600.157
2013-05-12 19:00:00	24.6886	-273.15	25.976	-98.0404	17.86	0	14.9863	-27.2194	8.0629	33.5493	600.159
2013-05-12 19:15:00	24.4818	-273.15	25.7514	-103.922	18.2635	0	15.4349	-27.2183	8.09474	39.2227	600.159
2013-05-12 19:30:00	24.0873	-273.15	25.4899	-98.422	18.2773	0	15.6739	-27.2198	7.54954	50.9067	600.163
2013-05-12 19:45:00	23.9679	-273.15	25.3478	-101.8	18.6635	0	15.8921	-27.219	7.34192	37.996	600.159
2013-05-12 20:00:00	23.7076	-273.15	25.1261	-98.0565	18.6913	0	16.3245	-27.2202	6.82516	46.92	600.162
2013-05-12 20:15:00	23.7511	-273.15	25.0029	-104.162	19.1984	0	16.822	-27.2196	7.18592	47.104	600.16
2013-05-12 20:30:00	23.6384	-273.15	24.8844	-98.8138	19.7224	0	17.3629	-27.2206	6.94141	51.3053	600.161
2013-05-12 20:45:00	23.4822	-273.15	24.8188	-103.336	20.5502	0	18.5785	-27.2197	6.20353	64.8907	600.16
2013-05-12 21:00:00	23.6561	-273.15	24.5871	-99.9264	21.2366	0	19.2947	-27.2201	6.1524	72.6493	600.165
2013-05-12 21:15:00	23.3114	-273.15	24.07	-102.911	20.5312	0	18.8668	-27.22	6.85037	92.6133	600.162
2013-05-12 21:30:00	23.4542	-273.15	23.9639	-99.0687	19.0566	0	17.4984	-27.2205	8.1248	82.984	600.159
2013-05-12 21:45:00	23.3337	-273.15	23.7164	-98.2974	15.6266	0	14.4143	-27.221	6.35833	78.2613	600.162
2013-05-12 22:00:00	23.4656	-273.15	23.7079	-102.38	14.4528	0	13.1154	-27.2203	6.93753	69.46	600.164
2013-05-12 22:15:00	23.4349	-273.15	23.9425	-100.391	14.1801	0	13.3305	-27.2206	5.52021	52.6853	600.161
2013-05-12 22:30:00	23.486	-273.15	23.7693	-98.2069	14.4265	0	13.3747	-27.2207	7.43175	57.7453	600.162
2013-05-12 22:45:00	23.1381	-273.15	23.9117	-98.9713	15.7262	0	14.4937	-27.2214	5.8138	23.8893	600.16
2013-05-12 23:00:00	22.4027	-273.15	22.7785	-98.4597	19.2008	0	17.3439	-27.2237	5.46908	25.6987	600.162
2013-05-12 23:15:00	20.3973	-273.15	20.9055	-106.523	19.5732	0	16.8823	-27.2241	5.60123	9.07733	600.161
2013-05-12 23:30:00	20.0496	-273.15	21.091	-102.167	20.8624	0	17.5982	-27.2249	9.59229	29.6853	600.159
2013-05-12 23:45:00	19.1998	-273.15	20.2611	-104.37	23.2176	0	21.2937	-27.2262	10.2533	26.0973	600.157
2013-05-13	19.4316	-273.15	19.7096	-102.872	24.0747	0	23.1699	-27.2263	6.40929	26.5267	600.159
2013-05-13 00:15:00	19.39	-273.15	19.4136	-103.624	26.1595	0	25.4239	-27.2257	20.4288	21.1907	600.158
2013-05-13 00:30:00	18.9961	-273.15	19.0949	-98.7446	28.1237	0	27.0012	-27.2271	10.1973	11.9293	600.161
2013-05-13 00:45:00	18.2372	-273.15	18.2879	-101.638	28.9724	0	27.5017	-27.2266	10.7084	23.0613	600.158
2013-05-13 01:00:00	17.9614	-273.15	18.2123	-102.989	29.9561	0	27.9556	-27.2268	9.81869	9.50667	600.156
2013-05-13 01:15:00	17.7213	-273.15	18.4183	-99.1178	29.9922	0	27.5524	-27.2284	13.7883	32.8133	600.159
2013-05-13 01:30:00	17.2044	-273.15	17.8743	-102.686	31.8428	0	29.2324	-27.2274	9.51638	32.1387	600.162
2013-05-13 01:45:00	16.993	-273.15	17.6626	-100.366	31.6257	0	28.5059	-27.2286	9.51334	9.41467	600.151
2013-05-13 02:00:00	17.0516	-273.15	17.9929	-96.1905	31.241	0	27.7386	-27.2301	6.52348	26.5267	600.153
2013-05-13 02:15:00	17.4736	-273.15	18.5759	-102.75	29.4481	0	26.337	-27.2292	6.64225	16.836	600.151
2013-05-13 02:30:00	17.5552	-273.15	18.1222	-99.7776	28.8918	0	26.261	-27.2295	7.26089	29.0107	600.151
2013-05-13 02:45:00	17.7782	-273.15	18.736	-101.882	30.0106	0	26.8809	-27.2292	7.71622	11.408	600.151
2013-05-13 03:00:00	17.1155	-273.15	17.8185	-100.873	33.0809	0	30.2671	-27.2299	8.88966	33.0587	600.149
2013-05-13 03:15:00	16.474	-273.15	16.941	-99.1222	34.7938	0	31.576	-27.2305	8.90498	26.036	600.152
2013-05-13 03:30:00	16.3009	-273.15	16.8341	-103.342	35.209	0	31.887	-27.2284	8.90676	28.0293	600.156
2013-05-13 03:45:00	16.0942	-273.15	16.8353	-100.221	36.0598	0	32.8772	-27.2291	8.89525	5.21333	600.151
2013-05-13 04:00:00	15.7521	-273.15	16.1556	-102.548	36.5914	0	33.7619	-27.2291	8.89881	6.50133	600.154
2013-05-13 04:15:00	15.714	-273.15	15.9683	-98.5609	36.618	0	34.3314	-27.2292	8.9039	8.15733	600.157
2013-05-13 04:30:00	15.5703	-273.15	16.061	-102.467	38.1451	0	34.4992	-27.2286	8.8965	14.8733	600.154
2013-05-13 04:45:00	15.5144	-273.15	16.2195	-100.757	36.3744	0	33.9241	-27.2291	8.89855	3.43467	600.155
2013-05-13 05:00:00	15.7549	-273.15	16.0672	-98.7059	36.5217	0	34.0322	-27.2298	8.73349	14.2293	600.156
2013-05-13 05:15:00	15.7333	-273.15	16.2966	-102.859	38.5973	0	34.9505	-27.2298	8.85376	12.1133	600.152
2013-05-13 05:30:00	15.2889	-273.15	16.1682	-100.483	40.0777	0	36.027	-27.2301	8.87162	14.444	600.151
2013-05-13 05:45:00	15.654	-273.15	16.351	-100.171	40.6748	0	36.6085	-27.2302	8.87545	9.66	600.152
2013-05-13 06:00:00	15.9063	-273.15	16.4942	-98.7922	41.0862	0	36.9665	-27.23	8.90096	8.40267	600.151
2013-05-13 06:15:00	16.4868	-273.15	16.8808	-98.285	44.5065	0	41.165	-27.2298	9.04259	15.824	600.15
2013-05-13 06:30:00	16.3577	-273.15	16.7232	-98.5397	43.5331	0	41.4914	-27.2291	8.90351	11.776	600.151
2013-05-13 06:45:00	16.879	-273.15	17.0343	-101.435	43.8834	0	42.8013	-27.2285	8.74904	18.9827	600.152
2013-05-13 07:00:00	16.7989	-273.15	17.0405	-102.131	45.9037	0	43.8656	-27.2275	8.78555	5.73467	600.154
2013-05-13 07:15:00	17.3164	-273.15	18.1966	-106.021	43.1136	0	39.3578	-27.2259	8.79479	4.10933	600.153
2013-05-13 07:30:00	18.0925	-273.15	19.1634	-102.173	38.6898	0	35.7791	-27.2252	8.82316	7.97333	600.155
2013-05-13 07:45:00	18.9995	-273.15	20.5032	-109.274	37.9821	0	34.3799	-27.2231	9.84116	14.5053	600.154
2013-05-13 08:00:00	19.5502	-273.15	20.4677	-103.121	34.8709	0	32.9562	-27.2226	9.37711	18.8293	600.154
2013-05-13 08:15:00	20.2862	-273.15	20.9054	-102.179	33.5943	0	31.7366	-27.2214	9.42151	24.8093	600.156
2013-05-13 08:30:00	20.8813	-273.15	21.4915	-105.433	31.9495	0	30.172	-27.2201	0.0407	18.4613	600.154
2013-05-13 08:45:00	21.3451	-273.15	21.9754	-101.485	30.4304	0	29.3421	-27.2223	3.26614	17.4187	600.156
2013-05-13 09:00:00	21.109	-273.15	21.3145	-106.411	30.7561	0	29.4736	-27.222	3.2519	27.876	600.158
2013-05-13 09:15:00	21.4228	-273.15	21.8106	-120.395	27.9656	0	26.4916	-27.2176	3.60606	27.2627	600.156
2013-05-13 09:30:00	22.352	-273.15	23.6059	-105.467	26.5341	0	24.8938	-27.2166	2.70813	36.4013	600.155
2013-05-13 09:45:00	22.8195	-273.15	23.4043	-103.965	26.3171	0	25.2881	-27.217	2.9635	25.9747	600.157
2013-05-13 10:00:00	22.67	-273.15	22.964	-104.975	25.414	0	23.9444	-27.2151	4.35299	32.3533	600.158
2013-05-13 10:15:00	23.4256	-273.15	24.1058	-104.722	24.1552	0	22.6764	-27.2144	3.70605	37.72	600.157
2013-05-13 10:30:00	23.827	-273.15	24.4799	-108.621	23.4865	0	22.5865	-27.2152	4.96664	62.652	600.158
2013-05-13 10:45:00	23.9875	-273.15	24.0036	-102.119	23.934	0	23.406	-27.2173	5.14649	49.8333	600.162
2013-05-13 11:00:00	23.2832	-273.15	23.1127	-107.784	24.7085	0	24.2678	-27.2172	5.87432	52.1333	600.157
2013-05-13 11:15:00	23.2414	-273.15	23.2089	-102.417	24.4883	0	24.0595	-27.2181	5.38824	34.8987	600.158
2013-05-13 11:30:00	23.5041	-273.15	23.5801	-102.801	24.0015	0	23.6344	-27.2166	5.08294	62.2533	600.16
2013-05-13 11:45:00	24.3895	-273.15	23.942	-104.476	22.589	0	22.3781	-27.2149	3.4379	39.4067	600.162
2013-05-13 12:00:00	24.8874	-273.15	24.5561	-110.675	22.9326	0	22.7602	-27.2141	4.71291	59.616	600.158
2013-05-13 12:15:00	24.9969	-273.15	24.4166	-103.315	22.9684	0	22.4532	-27.2138	4.91229	64.3693	600.159
2013-05-13 12:30:00	25.6556	-273.15	26.0381	-103.793	22.6273	0	21.7043	-27.2119	5.72878	49.956	600.159
2013-05-13 12:45:00	25.8383	-273.15	25.7894	-101.34	22.6252	0	22.3439	-27.2112	4.15334	64.7373	600.16
2013-05-13 13:00:00	25.7345	-273.15	26.0251	-101.525	22.1835	0	21.4553	-27.2108	4.55638	46.5827	600.163
2013-05-13 13:15:00	26.3411	-273.15	26.5999	-105.662	22.0769	0	21.645	-27.2107	5.57405	67.0987	600.159
2013-05-13 13:30:00	26.0889	-273.15	26.1538	-102.215	22.4317	0	21.7687	-27.2111	4.488	53.7893	600.16
2013-05-13 13:45:00	26.4112	-273.15	26.6181	-104.206	22.3271	0	21.3823	-27.2101	4.61945	37.076	600.16
2013-05-13 14:00:00	26.4935	-273.15	27.5096	-106.732	22.1165	0	20.9152	-27.21	6.11827	65.5347	600.162
2013-05-13 14:15:00	26.8155	-273.15	27.1477	-106.732	21.8858	0	20.8793	-27.2101	5.43743	82.8307	600.164
2013-05-13 14:30:00	26.8973	-273.15	27.155	-107.335	21.7369	0	21.006	-27.2099	4.73479	102.457	600.162
2013-05-13 14:45:00	27.4032	-273.15	27.5216	-105.475	21.2904	0	20.6907	-27.2102	5.67097	91.4173	600.162
2013-05-13 15:00:00	27.4371	-273.15	27.5396	-105.475	20.7377	0	20.2495	-27.2104	5.2409	91.0187	600.163
2013-05-13 15:15:00	27.3307	-273.15	27.6203	-107.133	20.8445	0	20.293	-27.2106	5.5091	94.76	600.163
2013-05-13 15:30:00	27.102	-273.15	27.1642	-107.133	21.3179	0	20.848	-27.2113	5.12424	108.744	600.162
2013-05-13 15:45:00	26.9824	-273.15	27.0418	-106.003	21.5582	0	20.9557	-27.2123	5.53181	124.476	600.161
2013-05-13 16:00:00	26.7016	-273.15	26.7621	-103.638	22.3458	0	21.8016	-27.213	5.87221	118.987	600.16
2013-05-13 16:15:00	26.6569	-273.15	26.822	-103.638	22.7529	0	22.151	-27.2134	5.96601	110.86	600.16
2013-05-13 16:30:00	26.5302	-273.15	26.5428	-102.089	23.2732	0	22.7958	-27.2143	5.64991	102.672	600.159
2013-05-13 16:45:00	26.2474	-273.15	26.2146	-99.8446	23.5105	0	23.1602	-27.2151	6.79173	84.1187	600.161
2013-05-13 17:00:00	26.0651	-273.15	26.0867	-103.128	24.5118	0	23.8796	-27.2148	6.19406	79.7333	600.159
2013-05-13 17:15:00	25.8611	-273.15	25.8187	-100.99	25.6754	0	24.825	-27.2156	6.26756	50.048	600.158
2013-05-13 17:30:00	25.7027	-273.15	25.809	-99.2121	26.6385	0	25.8416	-27.2166	7.79477	61.548	600.161
2013-05-13 17:45:00	25.4319	-273.15	25.5319	-103.744	27.1779	0	26.5145	-27.2164	6.99509	49.1587	600.158
2013-05-13 18:00:00	25.2317	-273.15	25.2707	-102.167	27.5942	0	27.1691	-27.2174	6.87928	86.664	600.158
2013-05-13 18:15:00	24.921	-273.15	24.8123	-99.9119	29.0813	0	29.0088	-27.2187	7.02225	87.4	600.162
2013-05-13 18:30:00	24.4044	-273.15	24.1887	-102.436	30.6011	0	30.4208	-27.2189	7.5869	72.8027	600.159
2013-05-13 18:45:00	24.0042	-273.15	23.8188	-99.2754	31.5828	0	31.3269	-27.2201	5.56478	65.6267	600.163
2013-05-13 19:00:00	23.6231	-273.15	23.4628	-104.001	32.2262	0	31.9654	-27.2201	6.74894	70.5333	600.164
2013-05-13 19:15:00	23.3142	-273.15	23.0744	-99.2391	32.4918	0	32.1898	-27.2206	7.80817	77.832	600.163
2013-05-13 19:30:00	23.0581	-273.15	22.9242	-104.25	32.6084	0	32.1934	-27.2203	7.58036	61.3947	600.164
2013-05-13 19:45:00	22.8809	-273.15	22.7886	-99.1356	34.0518	0	33.2144	-27.2218	7.36652	9.59867	600.161
2013-05-13 20:00:00	21.8339	-273.15	22.17	-101.284	36.6814	0	35.1111	-27.222	8.21929	7.636	600.159
2013-05-13 20:15:00	21.4287	-273.15	21.6247	-97.0053	37.6581	0	36.3928	-27.2236	8.25121	6.13333	600.159
2013-05-13 20:30:00	20.9892	-273.15	21.4265	-100.996	39.8301	0	36.9413	-27.2235	9.24921	30.3907	600.156
2013-05-13 20:45:00	20.369	-273.15	20.9484	-96.6041	38.8657	0	37.1063	-27.2248	10.432	24.9013	600.161
2013-05-13 21:00:00	20.7781	-273.15	21.0394	-101.812	38.5574	0	36.876	-27.2236	10.4406	6.31733	600.158
2013-05-13 21:15:00	20.6706	-273.15	21.1035	-106.092	38.3192	0	36.6877	-27.2237	10.4263	4.38533	600.158
2013-05-13 21:30:00	20.4827	-273.15	20.9311	-100.498	39.056	0	36.9152	-27.2244	10.4083	12.2667	600.159
2013-05-13 21:45:00	20.5427	-273.15	21.029	-102.859	38.978	0	36.6896	-27.2238	10.3146	6.04133	600.156
2013-05-13 22:00:00	20.3443	-273.15	20.9794	-99.0332	39.6965	0	36.6324	-27.2246	10.3139	13.432	600.159
2013-05-13 22:15:00	20.0449	-273.15	21.0411	-104.84	41.8927	0	37.3031	-27.2241	20.8869	40.0813	600.157
2013-05-13 22:30:00	19.6086	-273.15	20.7178	-100.663	41.2184	0	37.0971	-27.2247	9.13519	25.944	600.16
2013-05-13 22:45:00	20.2401	-273.15	21.139	-102.782	39.6562	0	36.7875	-27.2241	9.29869	5.18267	600.157
2013-05-13 23:00:00	20.17	-273.15	20.9238	-99.8158	40.2459	0	36.9776	-27.2243	9.33198	24.0733	600.157
2013-05-13 23:15:00	20.1587	-273.15	21.0348	-98.4681	40.5461	0	36.3066	-27.2243	19.0647	32.6907	600.156
2013-05-13 23:30:00	19.967	-273.15	21.3521	-98.2151	39.963	0	35.5171	-27.2246	9.22253	16.6213	600.159
2013-05-13 23:45:00	20.3906	-273.15	21.4264	-101.301	38.9162	0	35.3409	-27.2233	8.94307	21.1293	600.16
2013-05-14	20.3084	-273.15	21.3566	-99.2121	39.6924	0	35.6456	-27.2228	20.6793	33.8867	600.162
2013-05-14 00:15:00	20.1764	-273.15	21.2553	-98.1864	39.3954	0	35.7797	-27.2232	9.79983	31.648	600.161
2013-05-14 00:30:00	19.6231	-273.15	20.468	-98.1864	40.145	0	37.8553	-27.2245	20.0595	16.56	600.159
2013-05-14 00:45:00	19.0901	-273.15	19.5522	-97.4718	41.5028	0	39.6656	-27.2252	10.1671	33.1507	600.161
2013-05-14 01:00:00	19.0258	-273.15	19.1324	-101.235	41.6314	0	39.1703	-27.2248	8.76848	36.8	600.156
2013-05-14 01:15:00	19.419	-273.15	20.0556	-99.7064	36.1813	0	32.1036	-27.2251	8.64113	23.7973	600.159
2013-05-14 01:30:00	19.7329	-273.15	20.8753	-103.234	33.8485	0	29.4715	-27.2243	8.6018	8.98533	600.157
2013-05-14 01:45:00	19.183	-273.15	20.6132	-101.395	32.1521	0	27.3717	-27.2256	10.0246	14.168	600.152
2013-05-14 02:00:00	19.3791	-273.15	21.1632	-99.8398	28.0215	0	24.426	-27.2262	10.3317	19.78	600.151
2013-05-14 02:15:00	20.0629	-273.15	21.3097	-99.8398	27.3587	0	24.0896	-27.2262	8.45242	20.884	600.151
2013-05-14 02:30:00	19.7678	-273.15	20.9354	-100.746	27.0793	0	24.0204	-27.2264	8.16949	27.0787	600.152
2013-05-14 02:45:00	19.3965	-273.15	20.5369	-100.136	27.5556	0	23.9993	-27.2267	8.09918	24.2267	600.152
2013-05-14 03:00:00	18.7504	-273.15	19.9231	-100.136	27.525	0	23.967	-27.2274	8.07606	19.5653	600.15
2013-05-14 03:15:00	18.506	-273.15	19.6956	-98.749	26.6935	0	23.4779	-27.2278	8.03853	24.84	600.149
2013-05-14 03:30:00	18.5624	-273.15	19.8071	-97.766	27.5442	0	23.9083	-27.2281	8.34803	16.744	600.152
2013-05-14 03:45:00	17.9748	-273.15	19.3128	-103.288	29.3979	0	24.6169	-27.2268	8.03158	21.252	600.154
2013-05-14 04:00:00	17.3107	-273.15	18.9792	-99.5888	28.6688	0	24.2588	-27.2274	7.93868	35.512	600.158
2013-05-14 04:15:00	17.5511	-273.15	19.0814	-100.447	28.9714	0	24.2319	-27.2269	7.85747	30.912	600.154
2013-05-14 04:30:00	17.5023	-273.15	19.0951	-98.7662	29.2476	0	24.4036	-27.2277	7.984	11.8987	600.152
2013-05-14 04:45:00	16.9855	-273.15	18.5991	-97.0896	29.681	0	24.8773	-27.2286	7.94353	23.2147	600.157
2013-05-14 05:00:00	16.8533	-273.15	18.543	-101.702	27.261	0	23.3151	-27.2269	20.7599	40.48	600.155
2013-05-14 05:15:00	18.2148	-273.15	19.5875	-99.2573	26.4564	0	23.4544	-27.2277	10.4542	29.0107	600.152
2013-05-14 05:30:00	18.1981	-273.15	19.073	-99.2573	27.0339	0	24.033	-27.2272	7.19227	44.1293	600.154
2013-05-14 05:45:00	18.1826	-273.15	19.0093	-100.102	26.8119	0	23.6676	-27.226	5.20411	47.932	600.154
2013-05-14 06:00:00	18.7415	-273.15	19.6921	-100.102	27.0789	0	24.3845	-27.2239	7.17517	38.548	600.155
2013-05-14 06:15:00	19.0934	-273.15	20.1007	-101.356	27.1862	0	23.8483	-27.221	9.4849	46.8893	600.156
2013-05-14 06:30:00	19.8816	-273.15	21.1664	-104.468	24.6882	0	22.2676	-27.2178	3.6909	51.98	600.156
2013-05-14 06:45:00	20.8409	-273.15	22.0447	-102.61	24.1329	0	21.7994	-27.2161	2.76147	39.9587	600.159
2013-05-14 07:00:00	21.5751	-273.15	22.7935	-110.207	23.1448	0	20.9219	-27.2173	10.6216	55.1693	600.156
2013-05-14 07:15:00	22.2864	-273.15	23.1188	-101.017	23.1547	0	22.0343	-27.2188	4.81713	57.776	600.155
2013-05-14 07:30:00	22.5737	-273.15	22.8455	-102.399	23.5765	0	22.3985	-27.2187	2.53944	49.0973	600.158
2013-05-14 07:45:00	23.0906	-273.15	23.6659	-103.445	22.353	0	20.9511	-27.2167	3.20539	38.7933	600.162
2013-05-14 08:00:00	23.3019	-273.15	23.871	-113.256	22.3254	0	20.8414	-27.2147	10.9315	42.8107	600.156
2013-05-14 08:15:00	23.6412	-273.15	24.7783	-101.835	21.6219	0	20.0895	-27.2149	10.1765	54.556	600.158
2013-05-14 08:30:00	24.0044	-273.15	24.7069	-103.201	21.4548	0	20.2855	-27.2134	2.64344	71.76	600.16
2013-05-14 08:45:00	24.4175	-273.15	24.8289	-103.029	21.0231	0	20.3242	-27.2112	2.74898	82.524	600.159
2013-05-14 09:00:00	24.8315	-273.15	24.7126	-102.227	20.5567	0	20.1237	-27.2092	3.24326	69.6133	600.158
2013-05-14 09:15:00	25.5155	-273.15	25.5779	-106.693	19.4513	0	19.0698	-27.2083	5.51776	59.616	600.16
2013-05-14 09:30:00	25.7213	-273.15	26.0635	-102.119	19.4793	0	19.0626	-27.2075	2.31441	90.068	600.16
2013-05-14 09:45:00	25.7471	-273.15	25.3636	-105.994	19.7788	0	19.8168	-27.2073	2.82355	73.14	600.163
2013-05-14 10:00:00	26.1786	-273.15	25.7974	-121.026	19.6638	0	19.7465	-27.2065	3.50974	65.7493	600.161
2013-05-14 10:15:00	26.4889	-273.15	26.4764	-104.856	19.6703	0	19.5964	-27.2079	3.92436	71.208	600.161
2013-05-14 10:30:00	26.6506	-273.15	26.6356	-104.34	19.4732	0	19.1339	-27.2072	3.82826	63.112	600.162
2013-05-14 10:45:00	27.6589	-273.15	27.5922	-103.8	18.7572	0	18.6235	-27.2077	3.98059	72.5267	600.162
2013-05-14 11:00:00	27.7817	-273.15	27.4223	-102.113	18.4469	0	18.4853	-27.2086	3.6547	82.6773	600.165
2013-05-14 11:15:00	28.0385	-273.15	27.5834	-109.894	18.4364	0	18.4064	-27.2071	3.16259	72.496	600.163
2013-05-14 11:30:00	28.5918	-273.15	28.4092	-103.907	17.7365	0	18.0371	-27.2078	3.64089	79.3653	600.166
2013-05-14 11:45:00	29.3691	-273.15	28.2172	-108.858	16.9786	0	17.6034	-27.207	9.29052	51.9187	600.163
2013-05-14 12:00:00	29.6437	-273.15	28.8362	-103.161	16.3484	0	16.6376	-27.2062	10.5331	62.0387	600.167
2013-05-14 12:15:00	29.3533	-273.15	29.0288	-113.65	16.3075	0	16.3249	-27.2038	2.91014	64.6453	600.164
2013-05-14 12:30:00	29.8228	-273.15	29.2095	-102.808	16.028	0	16.0343	-27.2044	3.90099	70.2267	600.163
2013-05-14 12:45:00	29.7134	-273.15	29.8429	-104.959	15.6587	0	15.591	-27.2035	2.88501	78.8133	600.166
2013-05-14 13:00:00	29.8474	-273.15	29.657	-102.763	15.8572	0	15.7188	-27.2035	2.90744	48.944	600.166
2013-05-14 13:15:00	30.1182	-273.15	30.5554	-103.562	15.591	0	15.4568	-27.2035	2.81441	80.9293	600.166
2013-05-14 13:30:00	30.2079	-273.15	30.2611	-105.375	15.2783	0	15.035	-27.2037	3.54225	70.8707	600.166
2013-05-14 13:45:00	30.2818	-273.15	30.0969	-101.667	15.1135	0	15.0055	-27.2044	9.86807	86.4187	600.164
2013-05-14 14:00:00	30.3572	-273.15	30.4416	-101.323	15.0952	0	14.7873	-27.2043	0.03575	68.8467	600.163
2013-05-14 14:15:00	30.1982	-273.15	30.3233	-99.7871	15.1047	0	14.6725	-27.2046	11.993	75.3173	600.163
2013-05-14 14:30:00	30.2728	-273.15	30.7907	-100.073	14.9693	0	14.2752	-27.2044	2.7708	76.5133	600.163
2013-05-14 14:45:00	30.1058	-273.15	30.3378	-102.023	14.6981	0	14.1807	-27.2038	3.42465	53.6973	600.165
2013-05-14 15:00:00	30.0645	-273.15	30.7539	-103.141	14.579	0	13.7545	-27.2039	10.1265	57.3773	600.165
2013-05-14 15:15:00	29.9978	-273.15	30.7831	-101.001	14.6317	0	13.6814	-27.2047	3.78155	49.864	600.165
2013-05-14 15:30:00	29.9388	-273.15	31.0175	-101.679	14.7004	0	13.6228	-27.2047	10.4897	39.2227	600.163
2013-05-14 15:45:00	30.0288	-273.15	31.1208	-99.7967	14.4858	0	13.4421	-27.2054	3.01761	43.4853	600.165
2013-05-14 16:00:00	29.9926	-273.15	30.9969	-105.835	14.3622	0	13.4115	-27.2052	2.75784	40.48	600.161
2013-05-14 16:15:00	29.9232	-273.15	30.8327	-101.295	14.3941	0	13.3428	-27.2053	3.99278	30.636	600.163
2013-05-14 16:30:00	29.8354	-273.15	30.8153	-100.653	15.5295	0	13.7091	-27.2066	8.95954	18.86	600.162
2013-05-14 16:45:00	28.8874	-273.15	30.374	-100.783	16.6169	0	15.1381	-27.2066	4.91152	60.444	600.16
2013-05-14 17:00:00	29.1864	-273.15	29.9499	-98.2726	17.624	0	16.5385	-27.2091	5.80385	94.3307	600.163
2013-05-14 17:15:00	28.7286	-273.15	29.3473	-102.911	17.4755	0	16.4601	-27.2092	4.37581	64.7067	600.161
2013-05-14 17:30:00	28.5639	-273.15	29.2746	-99.33	19.432	0	17.1548	-27.2101	4.45917	27.2627	600.162
2013-05-14 17:45:00	28.0087	-273.15	29.0123	-105.284	25.2561	0	21.5301	-27.212	2.64584	23.7667	600.158
2013-05-14 18:00:00	26.2682	-273.15	27.3267	-100.622	25.246	0	21.61	-27.2145	9.03474	48.5147	600.163
2013-05-14 18:15:00	25.7498	-273.15	26.7307	-102.872	24.4808	0	20.9995	-27.2147	0.0487	41.4	600.162
2013-05-14 18:30:00	25.6716	-273.15	26.9785	-103.751	23.1869	0	20.2513	-27.215	8.65472	42.7187	600.162
2013-05-14 18:45:00	25.7974	-273.15	26.7846	-100.836	23.6768	0	19.9577	-27.2154	6.8244	33.7947	600.161
2013-05-14 19:00:00	25.1656	-273.15	26.8561	-102.005	23.4055	0	20.3192	-27.2157	7.34435	55.4147	600.162
2013-05-14 19:15:00	25.3355	-273.15	26.9677	-102.349	24.2768	0	21.6344	-27.2148	6.67054	56.764	600.162
2013-05-14 19:30:00	25.3016	-273.15	26.5341	-99.2121	24.5793	0	22.387	-27.2161	8.32008	50.1093	600.161
2013-05-14 19:45:00	25.3114	-273.15	26.1247	-96.7992	25.1574	0	22.9153	-27.2173	6.621	41.5227	600.164
2013-05-14 20:00:00	24.8	-273.15	25.7968	-103.472	25.4194	0	23.4199	-27.2163	7.83784	41.952	600.162
2013-05-14 20:15:00	24.707	-273.15	25.593	-99.4447	25.9055	0	23.8584	-27.2175	6.44365	60.8733	600.164
2013-05-14 20:30:00	24.4656	-273.15	25.5132	-102.866	26.1096	0	24.0416	-27.2171	8.00342	50.4467	600.161
2013-05-14 20:45:00	24.5145	-273.15	25.1754	-99.5747	26.8351	0	23.8304	-27.2184	6.7315	27.4773	600.165
2013-05-14 21:00:00	23.0183	-273.15	24.4488	-104.348	28.053	0	24.4525	-27.218	7.76123	54.372	600.16
2013-05-14 21:15:00	23.5041	-273.15	25.0404	-100.942	28.1895	0	24.885	-27.2192	10.3131	40.9093	600.165
2013-05-14 21:30:00	22.891	-273.15	24.2422	-103.241	29.298	0	25.4684	-27.2193	17.8838	34.316	600.158
2013-05-14 21:45:00	22.3715	-273.15	23.7814	-99.0243	28.8038	0	25.5168	-27.2216	13.6309	4.048	600.16
2013-05-14 22:00:00	22.4886	-273.15	23.6532	-102.041	29.145	0	25.9709	-27.2207	19.7322	17.7253	600.16
2013-05-14 22:15:00	22.2346	-273.15	23.4129	-103.188	29.6882	0	26.5127	-27.2201	20.5577	11.684	600.157
2013-05-14 22:30:00	21.8806	-273.15	23.0202	-98.989	30.3262	0	27.1722	-27.2214	8.9918	24.1347	600.166
2013-05-14 22:45:00	22.273	-273.15	23.2316	-102.957	29.8105	0	26.7593	-27.2201	8.91562	30.36	600.161
2013-05-14 23:00:00	21.9711	-273.15	23.1667	-99.6545	30.9538	0	27.0586	-27.2211	8.70576	27.692	600.163
2013-05-14 23:15:00	21.6224	-273.15	22.9741	-106.092	30.7194	0	27.5578	-27.2207	8.71168	2.60667	600.163
2013-05-14 23:30:00	21.8469	-273.15	22.6761	-103.729	31.1007	0	27.6025	-27.2212	8.69787	5.21333	600.16
2013-05-14 23:45:00	21.4298	-273.15	22.7486	-101.806	30.4434	0	27.6673	-27.222	8.72629	3.83333	600.161

## Sheet: met data
date	time	DOY	air_temperature	RH	wind_speed	max_wind_speed	wind_dir	u*	L(Monin-Obucov length)
[yyyy-mm-dd]	[HH:MM]	[ddd.ddd]	[K]	[%]	[m+1s-1]	[m+1s-1]	[deg_from_north]	[m+1s-1]	[m]
2013-02-23	1899-12-31	54	276.542	26.2521	0.440904	3.44246	267.612	0.144428	17.5215
2013-02-23	1899-12-31 00:30:00	54.02	275.005	25.2546	1.4046	2.7882	332.211	0.0453446	-24.9388
2013-02-23	1899-12-31 01:00:00	54.041	273.36	27.3607	1.27965	2.5022	336.776	0.0590132	8.43884
2013-02-23	1899-12-31 01:30:00	54.062	272.168	27.1807	0.411551	1.40815	299.974	0.179465	-31.2984
2013-02-23	1899-12-31 02:00:00	54.083	272.068	28.0277	0.21619	0.95558	184.472	0.149948	238.565
2013-02-23	1899-12-31 02:30:00	54.104	271.587	35.1141	0.901034	1.96518	312.367	0.114255	-16.7492
2013-02-23	1899-12-31 03:00:00	54.124	271.183	33.2209	1.02351	2.00179	310.556	0.0631045	7.12565
2013-02-23	1899-12-31 03:30:00	54.145	270.78	34.2331	1.145	2.11169	309.705	0.042638	3.1062
2013-02-23	1899-12-31 04:00:00	54.166	270.633	32.9853	1.34913	2.15443	305.182	0.0439367	1.50471
2013-02-23	1899-12-31 04:30:00	54.187	270.246	33.0991	0.879248	1.72119	307.749	0.0473139	-14.3519
2013-02-23	1899-12-31 05:00:00	54.208	270.029	33.0583	0.348393	1.1376	335.801	0.147985	15.4455
2013-02-23	1899-12-31 05:30:00	54.229	269.927	34.8024	0.491788	1.3151	324.055	0.137204	-28.0709
2013-02-23	1899-12-31 06:00:00	54.249	269.836	34.1709	0.394363	1.00932	267.053	0.0936334	-37.2502
2013-02-23	1899-12-31 06:30:00	54.27	269.347	35.4277	0.292032	1.09524	250.632	0.0950644	-5.64767
2013-02-23	1899-12-31 07:00:00	54.291	269.256	34.0452	0.317249	0.992189	230.54	0.10288	-16.4049
2013-02-23	1899-12-31 07:30:00	54.312	268.913	38.5623	0.323893	0.930842	324.655	0.0622244	121.319
2013-02-23	1899-12-31 08:00:00	54.333	269.034	38.1008	0.431614	1.23401	170.711	0.181088	-92.9503
2013-02-23	1899-12-31 08:30:00	54.354	270.424	36.5966	0.218887	0.868563	211.664	0.104188	-1.6643
2013-02-23	1899-12-31 09:00:00	54.374	272.188	30.5378	0.136027	1.69343	346.497	0.14585	-5.80686
2013-02-23	1899-12-31 09:30:00	54.395	273.269	27.6322	0.468886	2.00273	1.77625	0.11712	-4.02993
2013-02-23	1899-12-31 10:00:00	54.416	274.707	24.1143	0.0296401	2.05132	82.5444	0.473276	15.6623
2013-02-23	1899-12-31 10:30:00	54.437	275.832	23.7482	0.589423	2.89683	74.8661	0.10323	-0.662236
2013-02-23	1899-12-31 11:00:00	54.458	277.062	22.6387	0.953603	2.89344	85.4135	0.225391	-6.02229
2013-02-23	1899-12-31 11:30:00	54.479	277.99	20.3458	1.01999	3.93638	136.915	0.125638	-1.55201
2013-02-23	1899-12-31 12:00:00	54.499	278.898	20.6987	0.86662	2.94146	116.059	0.293493	-10.6944
2013-02-23	1899-12-31 12:30:00	54.52	279.337	20.5941	1.31723	4.43569	110.559	0.22023	-5.84386
2013-02-23	1899-12-31 13:00:00	54.541	280.12	19.6053	0.85189	3.96211	77.5638	0.323774	-15.3455
2013-02-23	1899-12-31 13:30:00	54.562	280.692	18.5781	1.33884	4.49192	78.9844	0.343024	-19.408
2013-02-23	1899-12-31 14:00:00	54.583	281.42	17.6969	1.89244	4.84525	122.81	0.323758	-19.884
2013-02-23	1899-12-31 14:30:00	54.604	281.931	17.7869	1.69662	4.62275	124.639	0.366175	-30.5656
2013-02-23	1899-12-31 15:00:00	54.624	282.573	17.0958	1.53893	5.00057	114.888	0.320669	-22.5619
2013-02-23	1899-12-31 15:30:00	54.645	283.217	16.4817	1.62108	4.56147	118.26	0.355532	-40.046
2013-02-23	1899-12-31 16:00:00	54.666	283.834	16.8209	0.818866	4.52266	156.151	0.110338	-2.33076
2013-02-23	1899-12-31 16:30:00	54.687	283.905	18.4907	0.967619	2.96748	176.24	0.187001	-31.3849
2013-02-23	1899-12-31 17:00:00	54.708	283.653	21.6249	1.09747	3.3896	179.775	0.170182	61.562
2013-02-23	1899-12-31 17:30:00	54.729	283.31	22.1007	0.445049	2.62912	112.414	0.254519	98.1015
2013-02-23	1899-12-31 18:00:00	54.749	282.557	22.9335	0.664811	2.18399	83.467	0.116587	46.5351
2013-02-23	1899-12-31 18:30:00	54.77	282.128	24.4138	1.24333	3.02782	76.657	0.105179	13.472
2013-02-23	1899-12-31 19:00:00	54.791	281.307	25.3497	1.08636	2.97225	92.838	0.110163	-40.7535
2013-02-23	1899-12-31 19:30:00	54.812	280.628	26.3821	0.832501	1.5693	105.648	0.050455	-82.6895
2013-02-23	1899-12-31 20:00:00	54.833	279.26	29.8357	0.673461	1.62757	296.485	0.196062	26.5319
2013-02-23	1899-12-31 20:30:00	54.854	279.111	28.63	0.53472	1.27798	339.088	0.128099	54.2895
2013-02-23	1899-12-31 21:00:00	54.874	277.73	31.78	0.0867885	0.712772	80.2395	0.174558	-5.26758
2013-02-23	1899-12-31 21:30:00	54.895	277.6	30.6416	0.625222	1.35228	257.458	0.0515004	1.31012
2013-02-23	1899-12-31 22:00:00	54.916	277.363	31.956	0.146996	0.866762	347.635	0.192657	-20.3464
2013-02-23	1899-12-31 22:30:00	54.937	277.326	30.9827	0.195757	0.832242	329.757	0.141662	-7.33938
2013-02-23	1899-12-31 23:00:00	54.958	275.924	36.0598	0.184663	1.28314	144.82	0.198928	72.4182
2013-02-23	1899-12-31 23:30:00	54.979	276.051	34.1483	0.263823	0.90627	267.07	0.119574	19.5044
2013-02-24	1899-12-31	55	275.086	36.9271	0.30977	0.906646	286.568	0.0689656	-3.85741
2013-02-24	1899-12-31 00:30:00	55.02	274.698	38.6019	0.375296	1.4088	342.847	0.227056	105.329
2013-02-24	1899-12-31 01:00:00	55.041	274.323	39.3415	0.243018	0.785177	322.604	0.122978	-5.3624
2013-02-24	1899-12-31 01:30:00	55.062	274.021	39.0063	0.433093	1.35683	267.535	0.181667	44.995
2013-02-24	1899-12-31 02:00:00	55.083	273.715	36.1141	0.68111	1.57922	246.809	0.088191	-4.3765
2013-02-24	1899-12-31 02:30:00	55.104	273.768	37.1664	0.396954	0.98764	302.804	0.0679903	-2.65063
2013-02-24	1899-12-31 03:00:00	55.124	273.07	42.2056	0.436561	1.63198	313.149	0.175046	-28.233
2013-02-24	1899-12-31 03:30:00	55.145	273.048	44.976	0.959412	1.64849	320.206	0.0709447	-10.2123
2013-02-24	1899-12-31 04:00:00	55.166	272.596	42.7297	0.664154	1.45147	311.599	0.0661052	-7.97636
2013-02-24	1899-12-31 04:30:00	55.187	272.803	40.6604	1.12453	2.58336	327.407	0.0940156	-14.384
2013-02-24	1899-12-31 05:00:00	55.208	272.817	39.9539	0.792717	2.56236	333.152	0.259753	-39.533
2013-02-24	1899-12-31 05:30:00	55.229	272.431	40.9878	0.286895	0.852085	237.495	0.107981	-12.947
2013-02-24	1899-12-31 06:00:00	55.249	272.324	41.5202	0.491272	1.33954	280.174	0.11245	-27.0621
2013-02-24	1899-12-31 06:30:00	55.27	271.956	42.2918	0.647993	1.93735	250.573	0.169969	-43.9194
2013-02-24	1899-12-31 07:00:00	55.291	271.944	47.3896	0.614801	1.4922	338.609	0.0789542	-30.9186
2013-02-24	1899-12-31 07:30:00	55.312	271.98	46.9663	0.602776	1.59763	328.049	0.119409	25.3982
2013-02-24	1899-12-31 08:00:00	55.333	272.062	47.9021	0.386142	1.35155	346.813	0.173516	-16.275
2013-02-24	1899-12-31 08:30:00	55.354	272.445	45.361	0.379249	1.61297	274.923	0.103573	-32.5904
2013-02-24	1899-12-31 09:00:00	55.374	273.291	48.1741	0.597468	2.64619	39.4325	0.0693178	-10.8486
2013-02-24	1899-12-31 09:30:00	55.395	274.028	48.09	0.917161	2.75062	358.172	0.187685	-48.1473
2013-02-24	1899-12-31 10:00:00	55.416	274.415	45.6116	0.613105	2.37258	7.28177	0.198896	436.108
2013-02-24	1899-12-31 10:30:00	55.437	274.733	45.9726	0.593881	2.37024	68.8174	0.140282	-33.9356
2013-02-24	1899-12-31 11:00:00	55.458	275.034	45.2554	0.371376	1.96264	30.658	0.1517	-10.3471
2013-02-24	1899-12-31 11:30:00	55.479	275.341	44.8916	0.915619	2.14611	316.564	0.20785	-24.959
2013-02-24	1899-12-31 12:00:00	55.499	275.618	44.102	1.33188	3.22911	325.712	0.243138	-54.5752
2013-02-24	1899-12-31 12:30:00	55.52	275.968	43.2068	1.39539	3.70135	329.803	0.242144	-36.8636
2013-02-24	1899-12-31 13:00:00	55.541	276.009	42.7661	1.43159	3.07164	336.076	0.201337	-45.7139
2013-02-24	1899-12-31 13:30:00	55.562	276.033	42.4671	1.39015	3.4198	333.572	0.254329	-104.328
2013-02-24	1899-12-31 14:00:00	55.583	276.082	41.9853	1.63331	3.05156	333.454	0.195885	-85.5799
2013-02-24	1899-12-31 14:30:00	55.604	276.248	41.4407	1.00273	2.45597	326.174	0.177486	-60.0493
2013-02-24	1899-12-31 15:00:00	55.624	276.428	41.2296	1.08787	2.09006	311.957	0.140374	-47.0381
2013-02-24	1899-12-31 15:30:00	55.645	276.682	40.7838	0.766173	2.04674	306.59	0.186467	-41.458
2013-02-24	1899-12-31 16:00:00	55.666	276.798	40.7354	1.04822	2.19419	343.012	0.0965942	-21.1484
2013-02-24	1899-12-31 16:30:00	55.687	277.009	40.5734	1.05199	2.16682	331.162	0.195855	-88.4468
2013-02-24	1899-12-31 17:00:00	55.708	277.082	40.5249	1.32914	2.96899	341.875	0.177758	-14.7294
2013-02-24	1899-12-31 17:30:00	55.729	277.073	40.6425	1.22675	2.62916	334.384	0.188829	137.89
2013-02-24	1899-12-31 18:00:00	55.749	277.052	40.8174	0.970344	2.36063	339.357	0.107151	38.459
2013-02-24	1899-12-31 18:30:00	55.77	276.848	41.8432	0.936762	2.10025	314.641	0.0758984	16.7329
2013-02-24	1899-12-31 19:00:00	55.791	276.757	42.4624	0.843619	1.65098	311.227	0.0510576	16.4206
2013-02-24	1899-12-31 19:30:00	55.812	276.591	42.9378	1.03767	1.95255	332.498	0.0721531	11.9249
2013-02-24	1899-12-31 20:00:00	55.833	276.368	43.3229	0.908876	1.90358	325.882	0.130631	-11.0835
2013-02-24	1899-12-31 20:30:00	55.854	276.127	44.2704	0.81968	1.53534	326.789	0.0804671	-7.88142
2013-02-24	1899-12-31 21:00:00	55.874	275.99	45.2857	0.610817	1.67069	2.71767	0.0521796	-10.8583
2013-02-24	1899-12-31 21:30:00	55.895	275.98	44.4874	0.418313	1.5319	282.73	0.163818	-64.8876
2013-02-24	1899-12-31 22:00:00	55.916	276.14	44.5036	0.701688	1.4175	316.064	0.0894511	-57.8463
2013-02-24	1899-12-31 22:30:00	55.937	276.091	45.3497	0.605624	1.47804	331.913	0.0695522	-10.2778
2013-02-24	1899-12-31 23:00:00	55.958	275.868	45.2884	0.826126	1.70131	9.64278	0.104591	23.3901
2013-02-24	1899-12-31 23:30:00	55.979	275.666	45.4317	0.50338	1.36302	315.439	0.126035	-29.2884
2013-02-25	1899-12-31	56	275.519	47.1142	0.390059	1.17388	321.65	0.0781943	11.2455
2013-02-25	1899-12-31 00:30:00	56.02	275.202	49.6356	0.504744	1.17399	293.527	0.101221	-15.729
2013-02-25	1899-12-31 01:00:00	56.041	275.162	49.2236	0.205188	0.925662	277.676	0.108603	-18.6232
2013-02-25	1899-12-31 01:30:00	56.062	275.135	50.3376	0.429192	1.03064	254.661	0.0817127	-3.68124
2013-02-25	1899-12-31 02:00:00	56.083	275.234	50.8705	0.197341	1.41339	7.81316	0.154564	-12.3136
2013-02-25	1899-12-31 02:30:00	56.104	275.994	47.331	0.179235	0.913372	2.14364	0.145021	-40.6819
2013-02-25	1899-12-31 03:00:00	56.124	276.003	47.2477	0.565103	1.65125	124.963	0.0837356	25.7607
2013-02-25	1899-12-31 03:30:00	56.145	276.171	47.2249	1.38725	4.15225	137.067	0.207921	48.5166
2013-02-25	1899-12-31 04:00:00	56.166	276.442	46.2786	1.1535	2.82838	118.024	0.131685	37.2763
2013-02-25	1899-12-31 04:30:00	56.187	276.275	47.4867	1.51865	3.48763	116.94	0.217119	85.1265
2013-02-25	1899-12-31 05:00:00	56.208	276.176	48.051	1.79129	4.26119	110.348	0.31858	217.536
2013-02-25	1899-12-31 05:30:00	56.229	276.056	48.3554	1.36122	3.28998	112.326	0.1998	116.711
2013-02-25	1899-12-31 06:00:00	56.249	275.751	49.2914	1.58777	4.12246	132.376	0.274867	240.733
2013-02-25	1899-12-31 06:30:00	56.27	275.568	49.3918	1.7619	3.9041	125.119	0.344251	247.123
2013-02-25	1899-12-31 07:00:00	56.291	275.521	48.7826	1.71847	4.31487	125.878	0.302022	201.51
2013-02-25	1899-12-31 07:30:00	56.312	275.604	48.9863	1.38094	3.74956	136.994	0.235673	67.827
2013-02-25	1899-12-31 08:00:00	56.333	275.783	47.0569	2.01042	5.10648	136.142	0.305844	236.747
2013-02-25	1899-12-31 08:30:00	56.354	275.534	47.2443	1.47929	4.89299	134.731	0.201104	98.114
2013-02-25	1899-12-31 09:00:00	56.374	275.739	47.4347	1.15816	3.52253	155.565	0.145483	26.1583
2013-02-25	1899-12-31 09:30:00	56.395	275.723	47.3276	1.27235	3.09976	174.724	0.167372	86.0198
2013-02-25	1899-12-31 10:00:00	56.416	275.683	48.1597	1.15223	4.16523	171.289	0.196175	206.597
2013-02-25	1899-12-31 10:30:00	56.437	275.257	48.3617	1.3644	5.14566	189.382	0.228372	-180.925
2013-02-25	1899-12-31 11:00:00	56.458	274.692	52.0464	1.64932	5.48613	151.998	0.256124	62.1911
2013-02-25	1899-12-31 11:30:00	56.479	274.04	55.1603	2.13492	5.92307	131.104	0.399405	1097.09
2013-02-25	1899-12-31 12:00:00	56.499	273.345	61.8294	1.68537	4.11579	137.387	0.28511	-560.38
2013-02-25	1899-12-31 12:30:00	56.52	273.157	64.7124	0.615625	2.74281	147.314	0.126308	-47.2431
2013-02-25	1899-12-31 13:00:00	56.541	272.93	65.3406	0.336525	1.42082	133.54	0.0887742	25.5416
2013-02-25	1899-12-31 13:30:00	56.562	272.694	67.9494	0.285947	1.57194	122.126	0.16727	-68.7525
2013-02-25	1899-12-31 14:00:00	56.583	272.343	74.1729	0.353823	1.87357	262.103	0.143175	-31.6856
2013-02-25	1899-12-31 14:30:00	56.604	272.317	74.7053	0.694074	2.00805	337.191	0.0942329	-8.88343
2013-02-25	1899-12-31 15:00:00	56.624	272.371	74.2155	1.19791	2.41791	331.375	0.187871	-284.011
2013-02-25	1899-12-31 15:30:00	56.645	272.485	71.7913	1.26358	2.6094	338.249	0.160143	-223.487
2013-02-25	1899-12-31 16:00:00	56.666	272.546	71.4136	1.28433	2.75299	333.058	0.149926	-57.3299
2013-02-25	1899-12-31 16:30:00	56.687	272.518	70.8998	1.7263	3.35727	338.885	0.229033	-76.328
2013-02-25	1899-12-31 17:00:00	56.708	272.507	70.5252	1.59147	3.76293	341.981	0.231018	-12.5923
2013-02-25	1899-12-31 17:30:00	56.729	272.546	69.0431	1.1264	3.48965	352.907	0.198316	#NAME?
2013-02-25	1899-12-31 18:00:00	56.749	272.638	65.9366	1.11959	3.66014	35.0784	0.219987	183.88
2013-02-25	1899-12-31 18:30:00	56.77	272.632	66.0808	1.17703	2.55556	56.3964	0.166537	102.295
2013-02-25	1899-12-31 19:00:00	56.791	272.707	61.999	1.09927	2.65528	61.0657	0.133431	51.5679
2013-02-25	1899-12-31 19:30:00	56.812	272.703	60.3333	0.797147	2.11009	59.8306	0.0983275	23.3649
2013-02-25	1899-12-31 20:00:00	56.833	272.614	61.382	0.35528	1.32205	332.455	0.120279	59.3638
2013-02-25	1899-12-31 20:30:00	56.854	272.463	64.217	0.599368	1.47015	294.201	0.0896315	-32.0153
2013-02-25	1899-12-31 21:00:00	56.874	272.594	61.7612	0.859266	1.76642	315.212	0.0832637	15.1287
2013-02-25	1899-12-31 21:30:00	56.895	272.679	60.212	0.752009	1.76272	309.468	0.0441927	10.6448
2013-02-25	1899-12-31 22:00:00	56.916	272.729	60.5987	0.682537	1.3022	340.892	0.0412262	5.82853
2013-02-25	1899-12-31 22:30:00	56.937	272.679	62.6169	0.853319	1.69317	316.963	0.0854793	24.6191
2013-02-25	1899-12-31 23:00:00	56.958	272.688	65.2384	0.992605	2.13501	311.134	0.139125	58.9704
2013-02-25	1899-12-31 23:30:00	56.979	272.783	64.1923	0.925206	1.91227	303.221	0.106866	38.7881
2013-02-26	1899-12-31	57	272.735	62.509	0.543542	2.17575	288.54	0.105392	-152.527
2013-02-26	1899-12-31 00:30:00	57.02	272.637	62.1016	0.502209	1.14715	316.467	0.0865721	20.3956
2013-02-26	1899-12-31 01:00:00	57.041	272.345	62.9287	0.215893	0.895535	274.859	0.131191	-28.237
2013-02-26	1899-12-31 01:30:00	57.062	272.066	63.59	0.325917	0.684582	170.958	0.0957065	-32.8995
2013-02-26	1899-12-31 02:00:00	57.083	271.767	64.7848	0.23452	0.687604	235.592	0.0914856	24.509
2013-02-26	1899-12-31 02:30:00	57.104	271.629	65.0467	0.397146	0.829814	307.194	0.0775109	24.2116
2013-02-26	1899-12-31 03:00:00	57.124	271.485	70.2945	0.510397	0.919334	318.038	0.0475411	-20.4598
2013-02-26	1899-12-31 03:30:00	57.145	271.143	72.0794	0.299434	0.715945	321.219	0.0675638	-12.849
2013-02-26	1899-12-31 04:00:00	57.166	271.035	69.2971	0.579478	1.46343	302.688	0.0796765	-28.31
2013-02-26	1899-12-31 04:30:00	57.187	270.417	70.9786	1.02572	2.70472	331.191	0.131478	-31.2572
2013-02-26	1899-12-31 05:00:00	57.208	270.466	69.6519	1.16895	2.25479	336.298	0.0638901	5.22666
2013-02-26	1899-12-31 05:30:00	57.229	270.333	68.873	0.964619	2.00304	330.868	0.0379741	5.37383
2013-02-26	1899-12-31 06:00:00	57.249	269.834	69.9978	1.19868	2.63216	323.69	0.0552235	1.44203
2013-02-26	1899-12-31 06:30:00	57.27	269.787	70.1283	0.829406	1.75072	336.627	0.095093	28.9141
2013-02-26	1899-12-31 07:00:00	57.291	269.61	69.5769	0.442669	1.25425	273.379	0.139936	-22.216
2013-02-26	1899-12-31 07:30:00	57.312	269.576	71.0273	0.372913	0.898428	284.874	0.0608923	-27.8367
2013-02-26	1899-12-31 08:00:00	57.333	269.699	71.6644	0.343164	1.1824	271.497	0.0914452	55.7145
2013-02-26	1899-12-31 08:30:00	57.354	270.062	71.0475	0.380037	0.927275	296.295	0.0796905	-18.1043
2013-02-26	1899-12-31 09:00:00	57.374	271.319	68.0672	0.659421	1.68485	259.421	0.0795381	-5.47724
2013-02-26	1899-12-31 09:30:00	57.395	272.811	60.3507	0.682956	2.06752	283.204	0.199159	-9.217
2013-02-26	1899-12-31 10:00:00	57.416	273.803	55.8111	0.299828	1.78981	329.788	0.13639	-2.47361
2013-02-26	1899-12-31 10:30:00	57.437	274.918	53.9297	0.639718	2.64214	263.698	0.405872	-33.5434
2013-02-26	1899-12-31 11:00:00	57.458	275.947	52.5004	0.581507	2.28771	275.736	0.231802	-5.96155
2013-02-26	1899-12-31 11:30:00	57.479	277.084	50.8656	0.824635	2.75418	291.56	0.0885077	-0.395765
2013-02-26	1899-12-31 12:00:00	57.499	277.855	49.2596	0.6685	2.52146	259.59	0.153383	-3.72721
2013-02-26	1899-12-31 12:30:00	57.52	278.727	46.6507	0.387403	1.93803	236.697	0.125883	-1.93652
2013-02-26	1899-12-31 13:00:00	57.541	280.119	42.8251	0.515447	2.63256	184.012	0.167756	-4.19538
2013-02-26	1899-12-31 13:30:00	57.562	281.448	39.1053	0.837992	3.29245	185.184	0.30672	-16.6003
2013-02-26	1899-12-31 14:00:00	57.583	282.657	34.9327	1.40263	4.85332	183.271	0.269175	-10.3918
2013-02-26	1899-12-31 14:30:00	57.604	283.104	34.0033	1.70947	5.66124	184.247	0.375839	-31.4332
2013-02-26	1899-12-31 15:00:00	57.624	282.792	33.8287	1.60111	4.95162	199.373	0.326069	-28.7256
2013-02-26	1899-12-31 15:30:00	57.645
2013-02-26	1899-12-31 16:00:00	57.666
2013-02-26	1899-12-31 16:30:00	57.687	282.968	32.8776	1.44709	5.4381	212.635	0.322449	-79.7574
2013-02-26	1899-12-31 17:00:00	57.708	282.488	34.6153	1.1527	4.93591	192.614	0.190503	203.285
2013-02-26	1899-12-31 17:30:00	57.729	282.12	36.3775	1.28643	3.64331	177.433	0.171057	81.154
2013-02-26	1899-12-31 18:00:00	57.749	281.672	37.1791	1.07672	3.28883	176.209	0.136016	16.4224
2013-02-26	1899-12-31 18:30:00	57.77	281.349	36.1993	1.27995	4.5179	174.433	0.161416	15.9982
2013-02-26	1899-12-31 19:00:00	57.791	281.057	35.8401	0.897023	4.12022	173.5	0.166954	26.2795
2013-02-26	1899-12-31 19:30:00	57.812	280.631	37.5726	1.01283	2.81979	182.029	0.140266	22.0226
2013-02-26	1899-12-31 20:00:00	57.833	279.614	41.4176	0.734367	1.77918	160.684	0.104471	12.5735
2013-02-26	1899-12-31 20:30:00	57.854	279.193	43.442	0.835889	1.55137	143.472	0.101729	-18.1181
2013-02-26	1899-12-31 21:00:00	57.874	278.288	47.8688	1.0575	3.35739	179.539	0.13254	14.2141
2013-02-26	1899-12-31 21:30:00	57.895	277.857	50.8057	0.624311	2.26609	179.238	0.128856	11.6534
2013-02-26	1899-12-31 22:00:00	57.916	278.03	50.6211	0.624688	1.69666	174.45	0.116251	36.546
2013-02-26	1899-12-31 22:30:00	57.937	277.731	52.3011	0.674612	1.61054	177.499	0.0827414	10.3042
2013-02-26	1899-12-31 23:00:00	57.958	276.59	56.276	0.204178	0.900678	171.49	0.0894771	-6.43573
2013-02-26	1899-12-31 23:30:00	57.979	276.496	56.5798	0.241607	1.22029	304.267	0.251338	123.623
2013-02-27	1899-12-31	58	276.14	59.212	0.589119	1.21275	337.452	0.103598	-22.8764
2013-02-27	1899-12-31 00:30:00	58.02	275.31	64.3209	0.498598	1.63242	347.455	0.0819106	9.80057
2013-02-27	1899-12-31 01:00:00	58.041	275.223	63.6747	1.06128	2.04892	334.992	0.107653	-13.8108
2013-02-27	1899-12-31 01:30:00	58.062	274.596	66.0615	0.152449	1.12158	230.253	0.201193	56.8984
2013-02-27	1899-12-31 02:00:00	58.083	274.093	65.4352	0.260818	0.891475	272.477	0.125148	-21.0551
2013-02-27	1899-12-31 02:30:00	58.104	274.001	64.0022	0.242524	0.889847	231.251	0.0858697	26.6194
2013-02-27	1899-12-31 03:00:00	58.124	273.644	66.1779	0.752346	1.88465	305.863	0.118587	8.77616
2013-02-27	1899-12-31 03:30:00	58.145	273.466	65.6381	0.963211	1.94351	323.431	0.0446021	1.7957
2013-02-27	1899-12-31 04:00:00	58.166	273.39	63.931	1.12481	2.27654	323.313	0.0980736	21.061
2013-02-27	1899-12-31 04:30:00	58.187	272.624	66.5156	0.385072	1.80221	286.277	0.142326	-11.746
2013-02-27	1899-12-31 05:00:00	58.208	272.633	66.468	0.319501	1.0359	287.285	0.117065	-5.52434
2013-02-27	1899-12-31 05:30:00	58.229	272.404	66.4017	0.177317	1.16116	341.154	0.206366	-47.3564
2013-02-27	1899-12-31 06:00:00	58.249	272.981	63.708	0.81937	1.7493	315.17	0.0698162	-14.4629
2013-02-27	1899-12-31 06:30:00	58.27	272.943	64.2386	0.717405	1.5782	316.155	0.165998	-19.8477
2013-02-27	1899-12-31 07:00:00	58.291	272.439	65.9036	0.586634	1.48186	272.525	0.0894568	461.231
2013-02-27	1899-12-31 07:30:00	58.312	272.74	64.4865	1.65365	2.84119	338.794	0.0928833	12.1818
2013-02-27	1899-12-31 08:00:00	58.333	273.321	62.0985	2.37576	5.42825	345.231	0.231595	250.336
2013-02-27	1899-12-31 08:30:00	58.354	274.228	59.9703	2.8991	5.99863	339.986	0.402927
2013-02-27	1899-12-31 09:00:00	58.374	274	61.3999	2.88836	5.76684	339.085	0.386054
2013-02-27	1899-12-31 09:30:00	58.395	275.807	55.5156	1.85491	4.42955	346.927	0.357634	-50.2945
2013-02-27	1899-12-31 10:00:00	58.416	278.021	44.8812	2.17902	5.28012	12.3416	0.415162	-63.1827
2013-02-27	1899-12-31 10:30:00	58.437	280.053	39.3631	1.14499	4.10193	47.8686	0.329414	-17.82
2013-02-27	1899-12-31 11:00:00	58.458	281.954	33.2156	1.12436	4.0823	38.9879	0.213752	-5.86461
2013-02-27	1899-12-31 11:30:00	58.479	284.201	21.7935	2.56363	7.10852	16.2124	0.506626	-68.2013
2013-02-27	1899-12-31 12:00:00	58.499	285.673	17.0558	2.44138	7.2912	359.436	0.541065	-81.8842
2013-02-27	1899-12-31 12:30:00	58.52	286.279	13.7648	2.61513	7.14669	7.55802	0.632653	-118.236
2013-02-27	1899-12-31 13:00:00	58.541	286.601	12.1109	2.02613	6.13143	6.57531	0.349949	-21.7783
2013-02-27	1899-12-31 13:30:00	58.562	287.334	11.746	1.47581	5.46383	17.8719	0.505629	-62.1344
2013-02-27	1899-12-31 14:00:00	58.583	287.921	8.92647	2.94062	8.21694	329.606	0.592038	-93.6362
2013-02-27	1899-12-31 14:30:00	58.604	288.355	9.25787	2.35971	7.37287	328.904	0.421496	-41.3398
2013-02-27	1899-12-31 15:00:00	58.624	288.493	9.30326	1.38309	5.63199	15.3837	0.374122	-36.0103
2013-02-27	1899-12-31 15:30:00	58.645	288.816	10.0958	0.76067	4.26922	140.242	0.423343	-51.3695
2013-02-27	1899-12-31 16:00:00	58.666	288.622	11.0953	2.13834	4.78537	125.616	0.39504	-65.4775
2013-02-27	1899-12-31 16:30:00	58.687	288.496	11.286	2.29313	5.65417	133.4	0.360571	-129.504
2013-02-27	1899-12-31 17:00:00	58.708	287.554	20.9138	1.19203	4.25737	197.581	0.278001	-92.6098
2013-02-27	1899-12-31 17:30:00	58.729	286.503	25.023	1.06571	5.80853	209.654	0.254966	64.2785
2013-02-27	1899-12-31 18:00:00	58.749	285.798	24.7271	0.981699	3.93839	197.16	0.220689	42.8866
2013-02-27	1899-12-31 18:30:00	58.77	285.049	25.7402	1.21152	3.89813	189.479	0.194133	17.8576
2013-02-27	1899-12-31 19:00:00	58.791	284.392	25.9914	1.24751	4.07915	187.91	0.185541	17.9868
2013-02-27	1899-12-31 19:30:00	58.812	284.225	26.614	1.70134	5.18367	185.936	0.195458	20.1798
2013-02-27	1899-12-31 20:00:00	58.833	283.891	27.5287	1.55296	5.45928	188.383	0.209615	28.114
2013-02-27	1899-12-31 20:30:00	58.854	283.752	27.6056	1.62629	4.56097	183.021	0.178891	26.1698
2013-02-27	1899-12-31 21:00:00	58.874	283.684	27.5248	1.47147	3.41312	163.477	0.137788	24.3246
2013-02-27	1899-12-31 21:30:00	58.895	282.826	29.8763	1.30629	2.18932	146.106	0.0860553	15.3896
2013-02-27	1899-12-31 22:00:00	58.916	282.167	31.6857	1.29183	2.37736	147.488	0.0672967	8.63781
2013-02-27	1899-12-31 22:30:00	58.937	282.132	31.7186	1.02432	1.5489	124.09	0.0515245	17.8969
2013-02-27	1899-12-31 23:00:00	58.958	281.77	32.3001	0.713639	1.22155	73.1556	0.0798052	-8.25231
2013-02-27	1899-12-31 23:30:00	58.979	280.462	36.5252	1.25675	4.27234	98.2954	0.104659	4.08281
2013-02-28	1899-12-31	59	279.504	41.704	1.62004	4.5477	97.9147	0.193607	48.2163
2013-02-28	1899-12-31 00:30:00	59.02	279.312	43.3024	1.36736	3.03322	99.5362	0.133381	16.4056
2013-02-28	1899-12-31 01:00:00	59.041	279.275	44.2553	1.53597	3.54132	112.215	0.17181	24.9197
2013-02-28	1899-12-31 01:30:00	59.062	279.307	45.22	1.5853	3.26489	106.035	0.150735	22.6628
2013-02-28	1899-12-31 02:00:00	59.083	278.85	47.0994	1.22301	2.48861	139.763	0.105266	58.0584
2013-02-28	1899-12-31 02:30:00	59.104	278.56	49.5241	1.40709	4.70172	153.87	0.157579	20.3914
2013-02-28	1899-12-31 03:00:00	59.124	278.787	49.9416	1.0718	2.551	133.195	0.109	69.095
2013-02-28	1899-12-31 03:30:00	59.145	278.469	53.7489	0.736645	2.62545	139.387	0.0998858	7.044
2013-02-28	1899-12-31 04:00:00	59.166	278.269	57.7849	0.66549	2.77564	84.3077	0.162395	39.3795
2013-02-28	1899-12-31 04:30:00	59.187	277.349	60.4225	1.1936	2.82976	68.5872	0.131781	25.071
2013-02-28	1899-12-31 05:00:00	59.208	277.061	62.8774	1.19178	3.07505	72.8029	0.178199	88.7217
2013-02-28	1899-12-31 05:30:00	59.229	277.375	63.6775	1.25542	3.21889	79.9052	0.232597	87.9495
2013-02-28	1899-12-31 06:00:00	59.249	277.25	66.1727	0.601243	2.53897	351.289	0.128689	-32.9376
2013-02-28	1899-12-31 06:30:00	59.27	276.702	67.989	0.867329	2.83269	304.25	0.0549072	-34.3458
2013-02-28	1899-12-31 07:00:00	59.291	276.714	71.1601	0.684702	2.30854	91.2025	0.125597	59.0419
2013-02-28	1899-12-31 07:30:00	59.312	276.748	72.3217	0.668486	2.23455	44.7518	0.0591542	7.4475
2013-02-28	1899-12-31 08:00:00	59.333	276.658	71.9599	0.764809	2.84961	330.206	0.14999	89.6124
2013-02-28	1899-12-31 08:30:00	59.354	276.516	71.2665	0.770708	2.82736	332.277	0.137566	121.764
2013-02-28	1899-12-31 09:00:00	59.374	276.709	71.1117	1.32507	2.91655	346.001	0.196294	-162.503
2013-02-28	1899-12-31 09:30:00	59.395	276.93	71.3173	0.663836	2.47183	335.267	0.158155	-498.394
2013-02-28	1899-12-31 10:00:00	59.416	277.314	68.5399	1.81362	17318.8	296.962	0.433293	188.348
2013-02-28	1899-12-31 10:30:00	59.437	281.466	23.438	4.62723	17318.8	282.049	0.680674
2013-02-28	1899-12-31 11:00:00	59.458	281.991	11.2726	7.05689	17318.8	285.333	1.11444
2013-02-28	1899-12-31 11:30:00	59.479	281.659	8.90274	7.05669	17318.8	280.763	1.10635
2013-02-28	1899-12-31 12:00:00	59.499	281.575	8.53902	7.05096	17318.8	284.082	1.14676	-29.7835
2013-02-28	1899-12-31 12:30:00	59.52	281.571	10.7254	6.01818	17318.8	291.279	0.979362	-47.3886
2013-02-28	1899-12-31 13:00:00	59.541	281.414	13.4548	5.19342	17318.8	287.351	0.819256	-9.7966
2013-02-28	1899-12-31 13:30:00	59.562	281.171	15.6298	6.0931	17318.8	280.621	1.00529	-46.3544
2013-02-28	1899-12-31 14:00:00	59.583	281.192	16.032	5.6687	17318.8	282.065	0.857888	-64.2518
2013-02-28	1899-12-31 14:30:00	59.604	281.648	15.4261	4.57809	17318.8	295.159	0.757224	-93.5798
2013-02-28	1899-12-31 15:00:00	59.624	281.867	14.1922	5.47132	17318.8	323.088	1.03474	-37.3997
2013-02-28	1899-12-31 15:30:00	59.645	281.451	15.3397	5.75388	17318.8	336.859	1.01368	-91.6341
2013-02-28	1899-12-31 16:00:00	59.666	280.061	15.035	5.75343	17318.8	355.759	1.08713	-40.6205
2013-02-28	1899-12-31 16:30:00	59.687	279.263	14.9818	5.44407	17318.8	352.91	1.04343	-28.2299
2013-02-28	1899-12-31 17:00:00	59.708	278.798	16.0695	4.63381	17318.8	351.279	0.91803	-58.9206
2013-02-28	1899-12-31 17:30:00	59.729	278.139	16.8425	4.25145	17318.8	3.61239	0.867305	-90.467
2013-02-28	1899-12-31 18:00:00	59.749	277.449	17.6495	5.39142	17318.8	350.47	1.11241
2013-02-28	1899-12-31 18:30:00	59.77	276.836	16.2225	6.00157	17318.8	346.292	1.13532	92.8714
2013-02-28	1899-12-31 19:00:00	59.791	276.376	14.1535	7.31737	17318.8	340.999	1.18512	23.3049
2013-02-28	1899-12-31 19:30:00	59.812	275.824	14.0029	7.23229	17318.8	339.591	1.09176	31.6218
2013-02-28	1899-12-31 20:00:00	59.833	275.402	14.615	7.90395	17318.8	338.727	1.26054	45.7845
2013-02-28	1899-12-31 20:30:00	59.854	275.136	15.3972	6.64027	17318.8	341.063	1.15384	107.03
2013-02-28	1899-12-31 21:00:00	59.874	275.002	15.7725	6.39478	17318.8	339.394	1.02892	69.5361
2013-02-28	1899-12-31 21:30:00	59.895	274.846	16.0495	5.65792	17318.8	339.168	0.894184	-7.02377
2013-02-28	1899-12-31 22:00:00	59.916	274.685	14.8088	5.41115	17318.8	338.33	0.81974	-15.3019
2013-02-28	1899-12-31 22:30:00	59.937	274.453	13.183	5.94492	17318.8	336.988	0.969716	-22.0208
2013-02-28	1899-12-31 23:00:00	59.958	273.988	12.2285	6.1131	17318.8	339.344	1.02041	-49.1459
2013-02-28	1899-12-31 23:30:00	59.979	273.543	12.606	5.83775	17318.8	340.529	0.959014	-25.9636
2013-05-07	1899-12-31	127	296.914	45.2758	0.743417	2.50563	167.893	0.110572	5.58118
2013-05-07	1899-12-31 00:30:00	127.02	296.72	47.129	0.362157	1.55168	160.833	0.0960005	7.13073
2013-05-07	1899-12-31 01:00:00	127.041	296.077	49.8018	0.484528	1.18158	70.686	0.0899712	7.40339
2013-05-07	1899-12-31 01:30:00	127.062	295.45	52.5998	0.0939003	1.47571	301.004	0.246265	-12.031
2013-05-07	1899-12-31 02:00:00	127.083	294.221	54.7754	0.298261	1.40133	283.84	0.0682985	4.67419
2013-05-07	1899-12-31 02:30:00	127.104	293.788	54.4031	0.184699	0.891793	215.589	0.116111	7.78253
2013-05-07	1899-12-31 03:00:00	127.124	293.065	56.0448	0.270361	0.953196	2.17106	0.0861864	4.96283
2013-05-07	1899-12-31 03:30:00	127.145	292.715	52.5164	0.319906	1.3	324.815	0.0546782	1.89674
2013-05-07	1899-12-31 04:00:00	127.166	291.711	56.8061	0.0251603	0.622893	121.081	0.135458	-8.11575
2013-05-07	1899-12-31 04:30:00	127.187	291.162	61.4845	0.324195	1.18381	281.791	0.0626526	-24.2337
2013-05-07	1899-12-31 05:00:00	127.208	291.198	56.7769	0.529514	1.18869	307.8	0.0315957	3.13193
2013-05-07	1899-12-31 05:30:00	127.229	291.113	55.3117	0.614999	1.86871	318.463	0.0718459	6.05778
2013-05-07	1899-12-31 06:00:00	127.249	290.827	60.0704	0.517466	1.14525	293.209	0.0319701	0.993601
2013-05-07	1899-12-31 06:30:00	127.27	290.898	55.9691	0.479657	1.16747	318.166	0.0322683	1.30204
2013-05-07	1899-12-31 07:00:00	127.291	291.221	58.3709	0.424225	1.26446	323.891	0.0320982	-0.767532
2013-05-07	1899-12-31 07:30:00	127.312	292.118	57.4332	0.404819	1.31684	326.001	0.080803	-32.5497
2013-05-07	1899-12-31 08:00:00	127.333	292.855	56.809	0.36654	1.47429	287.877	0.0942089	-14.4797
2013-05-07	1899-12-31 08:30:00	127.354	293.658	55.8958	0.361427	1.37657	302.362	0.22302	-17.725
2013-05-07	1899-12-31 09:00:00	127.374	294.343	53.4479	0.224304	1.49534	334.012	0.156463	-5.97457
2013-05-07	1899-12-31 09:30:00	127.395	294.891	53.0484	0.336252	1.2785	319.224	0.130388	-7.20217
2013-05-07	1899-12-31 10:00:00	127.416	295.452	51.8285	0.123755	1.06898	307.263	0.15768	-11.3873
2013-05-07	1899-12-31 10:30:00	127.437	296.052	51.1202	0.155354	1.31582	282.955	0.187405	-14.9929
2013-05-07	1899-12-31 11:00:00	127.458	296.67	48.5414	0.196289	0.983104	329.903	0.134587	-3.18643
2013-05-07	1899-12-31 11:30:00	127.479	297.684	46.4964	0.456422	2.16822	50.8407	0.231887	-14.8801
2013-05-07	1899-12-31 12:00:00	127.499	298.397	46.1769	0.700642	2.37195	352.989	0.230276	-10.7091
2013-05-07	1899-12-31 12:30:00	127.52	299.194	44.7375	0.896787	2.60333	4.94535	0.212916	-28.4503
2013-05-07	1899-12-31 13:00:00	127.541	300.206	44.099	0.867411	3.11068	317.481	0.380277	-21.2105
2013-05-07	1899-12-31 13:30:00	127.562	301.394	37.255	0.503047	5.26028	175.654	0.261392	-17.5941
2013-05-07	1899-12-31 14:00:00	127.583	302.196	32.1317	0.694854	4.37834	176.919	0.366083	-45.4501
2013-05-07	1899-12-31 14:30:00	127.604	302.48	30.0279	2.02467	6.83737	165.981	0.506325	-108.952
2013-05-07	1899-12-31 15:00:00	127.624	302.655	29.0405	1.86978	6.95806	169.777	0.46047	-134.43
2013-05-07	1899-12-31 15:30:00	127.645	302.656	26.7169	3.11587	9.36515	172.214	0.570096	-263.809
2013-05-07	1899-12-31 16:00:00	127.666	302.505	28.2127	1.86385	7.92294	178.491	0.431823	-362.194
2013-05-07	1899-12-31 16:30:00	127.687	302.189	29.7218	1.82301	6.77458	166.176	0.363751
2013-05-07	1899-12-31 17:00:00	127.708	302.346	28.851	2.22176	6.61563	166.725	0.441771
2013-05-07	1899-12-31 17:30:00	127.729	302.078	30.8603	2.1294	6.45788	159.047	0.400505	54.2993
2013-05-07	1899-12-31 18:00:00	127.749	301.651	32.3206	1.86822	5.17099	157.17	0.286433	80.1316
2013-05-07	1899-12-31 18:30:00	127.77	301.371	33.0223	1.71334	4.96382	162.328	0.369169	112.62
2013-05-07	1899-12-31 19:00:00	127.791	301.192	32.8663	1.3871	5.1655	158.399	0.306449	60.1217
2013-05-07	1899-12-31 19:30:00	127.812	300.978	32.9824	1.66396	5.63466	139.435	0.328643	83.1841
2013-05-07	1899-12-31 20:00:00	127.833	300.356	36.3664	1.8545	5.12665	127.912	0.358456	96.4527
2013-05-07	1899-12-31 20:30:00	127.854	299.995	36.5082	1.9124	5.40351	126.483	0.390041	96.5006
2013-05-07	1899-12-31 21:00:00	127.874	299.56	34.6956	2.01255	5.94755	130.242	0.480571	162.445
2013-05-07	1899-12-31 21:30:00	127.895	299.033	34.853	1.33499	4.38109	133.932	0.222763	42.0131
2013-05-07	1899-12-31 22:00:00	127.916	298.518	35.2411	1.23548	2.83996	127.946	0.156682	18.3914
2013-05-07	1899-12-31 22:30:00	127.937	297.927	35.6846	1.58234	3.57422	118.906	0.225372	35.3399
2013-05-07	1899-12-31 23:00:00	127.958	297.33	37.6786	1.30514	3.33242	126.787	0.219887	28.6053
2013-05-07	1899-12-31 23:30:00	127.979	297.071	38.8553	1.24827	3.33023	136.453	0.163581	24.376
2013-05-08	1899-12-31	128	297.104	36.5236	1.48043	5.60785	148.247	0.354803	59.1878
2013-05-08	1899-12-31 00:30:00	128.02	296.927	36.6609	0.834017	6.37303	138.832	0.343333	75.51
2013-05-08	1899-12-31 01:00:00	128.041	295.365	44.1358	0.462656	1.59004	77.2336	0.103187	-7.27473
2013-05-08	1899-12-31 01:30:00	128.062	294.409	47.8617	0.662231	1.82414	79.1537	0.0994919	5.29144
2013-05-08	1899-12-31 02:00:00	128.083	293.716	48.9259	1.15218	2.94358	63.5484	0.174428	20.2182
2013-05-08	1899-12-31 02:30:00	128.104	293.242	47.5003	1.02603	3.48548	87.8157	0.225973	41.3112
2013-05-08	1899-12-31 03:00:00	128.124	293.067	46.8361	1.53821	4.39041	106.265	0.295303	89.509
2013-05-08	1899-12-31 03:30:00	128.145	292.718	48.165	1.0199	4.02797	88.6079	0.232773	61.6983
2013-05-08	1899-12-31 04:00:00	128.166	292.353	49.2648	0.691539	3.29107	54.5867	0.180299	35.3647
2013-05-08	1899-12-31 04:30:00	128.187	291.87	50.7936	0.657083	1.98392	89.8297	0.0992026	72.1834
2013-05-08	1899-12-31 05:00:00	128.208	291.353	52.8856	0.861445	2.37593	133.692	0.0683667	4.82496
2013-05-08	1899-12-31 05:30:00	128.229	291.141	54.0313	0.402416	1.18168	161.918	0.0337922	1.14068
2013-05-08	1899-12-31 06:00:00	128.249	290.61	57.6064	0.201957	1.40754	258.234	0.0806297	-4.42969
2013-05-08	1899-12-31 06:30:00	128.27	290.136	62.5532	0.560521	1.60536	331.567	0.0477198	2.0025
2013-05-08	1899-12-31 07:00:00	128.291	291.119	58.1836	0.4854	1.38248	357.507	0.103649	9.647
2013-05-08	1899-12-31 07:30:00	128.312	291.796	52.1883	0.777169	3.64375	77.9337	0.190471	50.2621
2013-05-08	1899-12-31 08:00:00	128.333	292.192	48.0667	1.01705	3.28024	88.8521	0.260127	-135.54
2013-05-08	1899-12-31 08:30:00	128.354	292.882	46.8804	0.85296	4.13938	78.0978	0.289138	-53.1231
2013-05-08	1899-12-31 09:00:00	128.374	293.477	46.0476	1.14728	4.46935	105.398	0.336306	-39.1555
2013-05-08	1899-12-31 09:30:00	128.395	294.021	44.6076	0.805461	3.85178	127.549	0.246545	-11.3918
2013-05-08	1899-12-31 10:00:00	128.416	294.612	43.0884	1.23889	4.81864	124.208	0.37001	-37.7347
2013-05-08	1899-12-31 10:30:00	128.437	294.852	42.2171	1.01812	3.53085	160.852	0.234593	-25.858
2013-05-08	1899-12-31 11:00:00	128.458	294.562	45.3849	0.602045	2.80492	169.566	0.146212	-46.4802
2013-05-08	1899-12-31 11:30:00	128.479	294.277	49.0163	0.739377	2.69536	117.312	0.177078	56.5536
2013-05-08	1899-12-31 12:00:00	128.499	294.071	51.6331	0.569672	3.24604	155.385	0.116665	20.5179
2013-05-08	1899-12-31 12:30:00	128.52	294.973	46.8895	0.725372	2.90449	141.577	0.207356	49.5248
2013-05-08	1899-12-31 13:00:00	128.541	295.989	43.4332	0.405023	3.0627	131.919	0.318668	-54.7726
2013-05-08	1899-12-31 13:30:00	128.562	296.168	42.4207	0.610369	2.50166	164.962	0.184563	-25.8043
2013-05-08	1899-12-31 14:00:00	128.583	296.587	44.1616	0.198531	2.43271	285.894	0.270185	-38.5957
2013-05-08	1899-12-31 14:30:00	128.604	296.025	50.2878	0.938164	4.54737	250.35	0.312448	-127.071
2013-05-08	1899-12-31 15:00:00	128.624	295.691	50.6925	1.45023	6.11498	180.043	0.341935	79.1157
2013-05-08	1899-12-31 15:30:00	128.645	295.922	49.0618	0.668333	3.92097	185.73	0.24154	62.3552
2013-05-08	1899-12-31 16:00:00	128.666	295.893	48.7803	1.12383	5.21802	169.528	0.244833	162.498
2013-05-08	1899-12-31 16:30:00	128.687	295.827	46.6166	1.33455	5.51632	142.833	0.305927	117.259
2013-05-08	1899-12-31 17:00:00	128.708	295.807	45.7148	1.1743	4.47756	175.433	0.216811	59.2689
2013-05-08	1899-12-31 17:30:00	128.729	295.769	46.1298	0.736717	3.35861	169.601	0.176533	32.5097
2013-05-08	1899-12-31 18:00:00	128.749	295.619	40.2408	0.812625	5.5189	189.234	0.299073	73.0672
2013-05-08	1899-12-31 18:30:00	128.77	295.857	41.9039	0.891592	6.06659	190.744	0.252922	85.1051
2013-05-08	1899-12-31 19:00:00	128.791	295.498	47.4737	0.39836	2.64851	229.489	0.190459	43.0907
2013-05-08	1899-12-31 19:30:00	128.812	295.255	47.0165	0.346221	2.1293	206.859	0.129262	17.9571
2013-05-08	1899-12-31 20:00:00	128.833	294.827	47.9015	0.443344	2.5535	189.041	0.138633	15.675
2013-05-08	1899-12-31 20:30:00	128.854	295.079	43.9912	0.819995	3.81001	189.119	0.232734	40.4515
2013-05-08	1899-12-31 21:00:00	128.874	294.315	48.947	1.02848	5.50086	198.962	0.280716	176.795
2013-05-08	1899-12-31 21:30:00	128.895	292.512	59.6308	1.61136	5.20267	176.777	0.238356	20.264
2013-05-08	1899-12-31 22:00:00	128.916	292.501	52.5744	1.4321	5.18253	176.03	0.210388	17.2625
2013-05-08	1899-12-31 22:30:00	128.937	292.626	50.5419	0.824084	4.14156	189.623	0.226374	30.3748
2013-05-08	1899-12-31 23:00:00	128.958	292.516	47.8945	0.700999	3.21578	208.833	0.256059	74.691
2013-05-08	1899-12-31 23:30:00	128.979	292.182	48.337	0.897692	5.5818	226.486	0.336361	116.87
2013-05-09	1899-12-31	129	291.833	50.7108	0.866586	4.7981	230.968	0.296333	143.629
2013-05-09	1899-12-31 00:30:00	129.02	291.656	52.1333	0.344654	2.31028	195.606	0.174988	143.531
2013-05-09	1899-12-31 01:00:00	129.041	291.568	53.4362	0.638827	4.10565	201.292	0.135304	23.4796
2013-05-09	1899-12-31 01:30:00	129.062	291.522	54.4719	0.763047	3.11092	175.773	0.205527	61.491
2013-05-09	1899-12-31 02:00:00	129.083	291.376	56.0023	0.613295	2.32618	170.563	0.120564	12.5666
2013-05-09	1899-12-31 02:30:00	129.104	291.36	56.4722	0.901535	1.84119	129.991	0.102168	19.7711
2013-05-09	1899-12-31 03:00:00	129.124	291.424	56.0047	0.913256	1.93397	119.848	0.0881431	15.8599
2013-05-09	1899-12-31 03:30:00	129.145	291.4	56.353	1.03323	1.95748	119.357	0.10402	17.2598
2013-05-09	1899-12-31 04:00:00	129.166	291.371	56.1974	1.01682	2.20145	124.211	0.125689	20.8176
2013-05-09	1899-12-31 04:30:00	129.187	291.48	54.9674	1.04395	2.69368	152.107	0.13979	18.2537
2013-05-09	1899-12-31 05:00:00	129.208	291.662	52.2859	1.30609	3.32294	163.369	0.188868	38.1803
2013-05-09	1899-12-31 05:30:00	129.229	291.591	52.9773	1.16343	2.88342	165.032	0.187022	34.2996
2013-05-09	1899-12-31 06:00:00	129.249	291.547	53.5108	1.05711	2.70291	156.504	0.158774	38.642
2013-05-09	1899-12-31 06:30:00	129.27	291.621	53.1374	0.833521	2.29567	155.931	0.136982	28.7467
2013-05-09	1899-12-31 07:00:00	129.291	291.63	53.6851	1.23982	4.65012	145.995	0.254029	165.64
2013-05-09	1899-12-31 07:30:00	129.312	291.132	59.9051	1.78801	5.52827	128.521	0.38134
2013-05-09	1899-12-31 08:00:00	129.333	291.314	58.8949	1.9511	4.87397	122.023	0.383749	-382.183
2013-05-09	1899-12-31 08:30:00	129.354	291.301	57.2959	2.25221	5.47628	124.173	0.47781	-326.835
2013-05-09	1899-12-31 09:00:00	129.374	290.919	55.2921	1.88164	5.26687	132.816	0.438946
2013-05-09	1899-12-31 09:30:00	129.395	290.833	55.4302	1.50529	5.07137	130.452	0.333465	52.964
2013-05-09	1899-12-31 10:00:00	129.416	290.931	54.3591	2.01773	6.27415	114.912	0.4309	-66.406
2013-05-09	1899-12-31 10:30:00	129.437	291.094	54.2327	2.29301	6.08361	116.366	0.42821	-161.578
2013-05-09	1899-12-31 11:00:00	129.458	291.144	56.3702	1.43546	4.64805	114.508	0.352903	-229.066
2013-05-09	1899-12-31 11:30:00	129.479	291.189	57.9217	1.17427	3.61282	125.413	0.252595	-121.417
2013-05-09	1899-12-31 12:00:00	129.499	291.106	58.5853	1.19551	2.87206	127.629	0.208107	487.737
2013-05-09	1899-12-31 12:30:00	129.52	291.242	58.5375	0.95584	2.68805	117.798	0.205111	-146.006
2013-05-09	1899-12-31 13:00:00	129.541	291.675	57.0299	1.22983	3.8822	104.977	0.363415	-107.852
2013-05-09	1899-12-31 13:30:00	129.562	291.922	56.0661	1.63308	4.78141	113.833	0.381641	-76.439
2013-05-09	1899-12-31 14:00:00	129.583	292.504	54.1334	1.51725	4.47904	136.384	0.323607	-20.2227
2013-05-09	1899-12-31 14:30:00	129.604	292.421	52.6231	1.70681	5.39486	123.119	0.417043	-103.91
2013-05-09	1899-12-31 15:00:00	129.624	292.417	51.5023	1.3751	4.11789	141.039	0.314221	-94.2888
2013-05-09	1899-12-31 15:30:00	129.645	292.36	52.5222	0.131412	2.58893	6.79644	0.30138	-71.7813
2013-05-09	1899-12-31 16:00:00	129.666	292.305	52.3395	0.877795	2.97451	116.155	0.190994	74.0741
2013-05-09	1899-12-31 16:30:00	129.687	292.454	51.824	1.01169	3.41933	126.104	0.186002	#NAME?
2013-05-09	1899-12-31 17:00:00	129.708	292.593	52.6697	0.413689	1.63586	82.1161	0.104562	-198.762
2013-05-09	1899-12-31 17:30:00	129.729	292.317	55.2247	1.18757	2.91543	124.102	0.191753	173.316
2013-05-09	1899-12-31 18:00:00	129.749	292.471	54.7277	1.01025	2.61656	109.879	0.216331
2013-05-09	1899-12-31 18:30:00	129.77	292.476	54.2613	1.33043	3.64406	126.85	0.266343	778.498
2013-05-09	1899-12-31 19:00:00	129.791	292.114	55.5135	0.64682	2.67463	111.402	0.121107	22.2582
2013-05-09	1899-12-31 19:30:00	129.812	291.614	57.896	0.385794	1.08191	104.063	0.102191	33.1697
2013-05-09	1899-12-31 20:00:00	129.833	291.31	59.2867	0.825252	2.53687	161.599	0.0879561	10.5745
2013-05-09	1899-12-31 20:30:00	129.854	291.367	58.1194	1.23898	3.46223	171.738	0.138067	7.62244
2013-05-09	1899-12-31 21:00:00	129.874	291.349	58.0001	1.13603	2.53999	159.563	0.143835	12.2331
2013-05-09	1899-12-31 21:30:00	129.895	291.16	58.2466	0.459009	3.52421	203.753	0.116221	8.57292
2013-05-09	1899-12-31 22:00:00	129.916	290.62	60.4448	0.495717	1.61607	127.526	0.117391	6.96771
2013-05-09	1899-12-31 22:30:00	129.937	290.071	62.8084	0.403583	2.06922	106.432	0.103781	43.6172
2013-05-09	1899-12-31 23:00:00	129.958	288.928	68.1306	0.437311	1.35315	310.48	0.0602716	-2.02682
2013-05-09	1899-12-31 23:30:00	129.979	288.902	67.2127	0.249523	1.0381	126.586	0.137432	13.2935
2013-05-10	1899-12-31	130	288.469	69.5028	0.763768	1.28744	164.068	0.062864	7.14974
2013-05-10	1899-12-31 00:30:00	130.02	288.262	70.2163	0.151464	0.920618	229.161	0.0699498	25.8457
2013-05-10	1899-12-31 01:00:00	130.041	287.081	75.2463	0.203084	1.03091	272.799	0.0603183	-1.89881
2013-05-10	1899-12-31 01:30:00	130.062	287.012	74.8402	0.684116	1.86776	348.703	0.0831156	-42.677
2013-05-10	1899-12-31 02:00:00	130.083	286.632	74.9834	0.655157	1.66916	326.887	0.0741357	3.67614
2013-05-10	1899-12-31 02:30:00	130.104	286.382	75.1084	0.246357	0.856578	281.35	0.0739083	-12.9428
2013-05-10	1899-12-31 03:00:00	130.124	285.702	76.5679	0.17037	1.47946	296.559	0.246615	49.8743
2013-05-10	1899-12-31 03:30:00	130.145	285.087	77.0945	0.255562	1.94033	216.947	0.199156	243.528
2013-05-10	1899-12-31 04:00:00	130.166	284.555	77.4746	0.282073	1.75068	306.684	0.198134	25.2073
2013-05-10	1899-12-31 04:30:00	130.187	284.573	76.4599	0.558141	1.80618	311.933	0.0602599	21.0282
2013-05-10	1899-12-31 05:00:00	130.208	284.549	75.8907	0.194123	1.94622	30.8128	0.337396	112.793
2013-05-10	1899-12-31 05:30:00	130.229	284.676	75.4183	0.1834	1.30111	102.958	0.13948	-53.4605
2013-05-10	1899-12-31 06:00:00	130.249	284.592	76.5015	0.257377	1.62439	181.821	0.161624	-17.2504
2013-05-10	1899-12-31 06:30:00	130.27	285.04	77.2406	0.263695	1.63915	151.012	0.162015	162.011
2013-05-10	1899-12-31 07:00:00	130.291	286.648	78.2368	0.049544	1.18277	315.774	0.120748	-138.692
2013-05-10	1899-12-31 07:30:00	130.312	289.283	73.5862	0.332269	1.74216	275.845	0.190103	-96.299
2013-05-10	1899-12-31 08:00:00	130.333	291.93	49.1748	0.7986	3.53577	273.31	0.301751	109.655
2013-05-10	1899-12-31 08:30:00	130.354	294.272	27.93	1.85497	7.90434	298.424	0.54678	-963.729
2013-05-10	1899-12-31 09:00:00	130.374	295.991	19.7899	2.4252	9.09866	300.473	0.764271	-301.037
2013-05-10	1899-12-31 09:30:00	130.395	296.764	18.4732	2.58168	9.01219	315.661	0.756825	-202.796
2013-05-10	1899-12-31 10:00:00	130.416	297.367	18.1103	2.88216	17318.8	301.521	0.772995	-214.636
2013-05-10	1899-12-31 10:30:00	130.437	297.944	17.8499	2.8406	9.70367	310.449	0.808377	-240.942
2013-05-10	1899-12-31 11:00:00	130.458	298.602	17.2991	2.91694	11.4185	311.571	0.863874	-245.503
2013-05-10	1899-12-31 11:30:00	130.479	299.432	16.9846	2.46758	9.22339	305.821	0.788421	-159.399
2013-05-10	1899-12-31 12:00:00	130.499	300.075	16.6656	3.29972	10.3137	339.851	0.891676	-262.273
2013-05-10	1899-12-31 12:30:00	130.52	300.694	16.4519	2.28399	10.5697	344.092	0.719508	-148.665
2013-05-10	1899-12-31 13:00:00	130.541	300.789	15.6798	1.85534	8.22593	308.482	0.573204	-64.8353
2013-05-10	1899-12-31 13:30:00	130.562	301.484	14.716	2.25937	8.75911	308.154	0.670411	-108.018
2013-05-10	1899-12-31 14:00:00	130.583	301.935	13.8871	2.03007	10.0406	289.588	0.749669	-174.099
2013-05-10	1899-12-31 14:30:00	130.604	302.404	13.3906	2.73302	9.69932	303.114	0.710881	-192.601
2013-05-10	1899-12-31 15:00:00	130.624	302.918	12.6289	2.43037	17318.8	294.513	0.848307	-283.205
2013-05-10	1899-12-31 15:30:00	130.645	303.247	11.7146	2.44416	10.9926	294.671	0.715666	-228.885
2013-05-10	1899-12-31 16:00:00	130.666	303.584	11.5327	2.2663	11.0101	298.344	0.748866	-361.414
2013-05-10	1899-12-31 16:30:00	130.687	303.725	11.1657	2.01767	8.56012	295.369	0.618897	-66.6432
2013-05-10	1899-12-31 17:00:00	130.708	303.803	10.8705	1.95925	9.7511	299.938	0.660323
2013-05-10	1899-12-31 17:30:00	130.729	303.695	10.4387	1.84382	6.82997	294.67	0.613998	378.607
2013-05-10	1899-12-31 18:00:00	130.749	303.506	10.3377	1.44201	6.12757	290.992	0.468888	102.349
2013-05-10	1899-12-31 18:30:00	130.77	303.207	10.1142	1.25351	6.69005	289.336	0.377045	53.4227
2013-05-10	1899-12-31 19:00:00	130.791	301.877	13.7206	0.706076	4.96286	224.643	0.362231	47.7439
2013-05-10	1899-12-31 19:30:00	130.812	300.396	18.1768	1.1759	6.08736	213.179	0.427336	73.6985
2013-05-10	1899-12-31 20:00:00	130.833	300.068	19.7056	1.38671	6.47015	207.54	0.413243	92.5294
2013-05-10	1899-12-31 20:30:00	130.854	299.738	20.4072	1.54909	7.08379	218.668	0.515336	120.263
2013-05-10	1899-12-31 21:00:00	130.874	299.4	20.8556	1.31688	7.88346	207.239	0.469641	139.179
2013-05-10	1899-12-31 21:30:00	130.895	299.105	21.4797	1.22449	8.07575	223.315	0.409081	72.4913
2013-05-10	1899-12-31 22:00:00	130.916	298.435	23.045	0.793441	5.89036	219.495	0.351746	57.7548
2013-05-10	1899-12-31 22:30:00	130.937	297.83	24.4719	0.576518	3.34557	200.352	0.212686	19.5442
2013-05-10	1899-12-31 23:00:00	130.958	297.109	26.1547	0.438848	3.57745	197.238	0.194489	15.6289
2013-05-10	1899-12-31 23:30:00	130.979	296.601	27.1455	0.272961	2.26689	173.597	0.160831	12.8943

## Sheet: PM2.5 DATA 1
PM2.5
date	time	site	NO.	concentration（μg/m3）
2013-02-24	6:00-10:00	down	91	224.682
		middle	92	257.182
		up	93	243.159
	10:00-14:00	down	94	230.364
		middle	95	261.364
		up	96	247.409
	14:00-18:00	down	97	300
		middle	98	267.727
		up	99	331.727
	18:00-22:00	down	100	124.295
		middle	101	219.818
		up	102	307.636
	22:00-6:00	down	103	113.31
		middle	104	140.119
		up	105	118.94
2013-02-25	6:00-10:00	down	106	454.271
		middle	107	477.949
		up	108	440
	10:00-14:00	down	109	453.646
		middle	110	477.167
		up	111	471.503
	14:00-18:00	down	112	456.633
		middle	113	457.812
		up	114	463.212
	18:00-22:00	down	115	387.94
		middle	116	417.098
		up	117	410.363
	22:00-6:00	down	118	207.031
		middle	119	216.981
		up	120	219.115
2013-02-26	6:00-10:00	down	121	301.947
		middle	122	266.773
		up	123	263.864
	10:00-14:00	down	124	243.045
		middle	125	323.182
		up	126	315.455
	14:00-18:00	down	127	220.409
		middle	128	228.364
		up	129	286.045
	18:00-22:00	down	130	250.273
		middle	131	259.364
		up	132	291.227
	22:00-6:00	down	133	194.929
		middle	134
		up	135	278.667
2013-02-27	6:00-10:00	down	136	280
		middle	137	332.308
		up	138	314.359
	10:00-14:00	down	139	261.34
		middle	140	305.759
		up	141	330.928
	14:00-18:00	down	142	203.627
		middle	143	223.684
		up	144	247.09
	18:00-22:00	down	145	187.245
		middle	146	204.167
		up	147	236.649
	22:00-6:00	down	148	253.247
		middle	149	247.453
		up	150	295.699

## Sheet: PM2.5 DATA2
PM2.5
date	time		NO.	concentration（μg/m3）
2013-05-08	6:00-10:00	down	1	377.045
		middle	2	277.318
		up	3	408.455
	10:00-14:00	down	4	230
		middle	5	240.636
		up	6	252.318
	14:00-18:00	down	7	190.955
		middle	8	186.955
		up	9	211.364
	18:00-22:00	down	10	188.545
		middle	11	151.727
		up	12	195.467
	22:00-6:00	down	15	261.476
		middle	14	265.381
		up	13	292.167
2013-05-09	6:00-10:00	down	16	225.182
		middle	17	219.727
		up	18	221.864
	10:00-14:00	down	19	188.591
		middle	20	156.136
		up	21	276.909
	14:00-18:00	down	22	174.5
		middle	23	175.818
		up	24	228.727
	18:00-22:00	down	25	243.409
		middle	26	281.045
		up	27	290.636
	22:00-6:00	down	28	137
		middle	29	141.524
		up	30	138.524
2013-05-10	6:00-10:00	down	31	208.458
		middle	32	234.694
		up	33	238.571
	10:00-14:00	down	34	213
		middle	35	229.381
		up	36	252.308
	14:00-18:00	down	37	226.633
		middle	38	147.938
		up	39	230.928
	18:00-22:00	down	40	239.801
		middle	41	278.974
		up	42	287.629
	22:00-6:00	down	45	233.333
		middle	44	263.325
		up	43	268.254
2013-05-11	6:00-10:00	down	46	262.827
		middle	47	258.115
		up	48	182.051
	10:00-14:00	down	49	148.858
		middle	50	168.617
		up	51	138.503
	14:00-18:00	down	52	170.811
		middle	53	161.081
		up	54	141.176
	18:00-22:00	down	55	282.447
		middle	56	288.298
		up	57	191.146
	22:00-6:00	down	60	241.304
		middle	59	195.989
		up	58	110.941

## Sheet: PM2.5 DATA3
PM2.5
date	time	site	NO.	concentration（μg/m3）
2013-02-24	6:00-10:00	down	91	267.325
		middle	92	287.541
		up	93	326.257
	10:00-14:00	down	94	268.569
		middle	95	274.564
		up	96	298.236
	14:00-18:00	down	97	346.587
		middle	98	325.68
		up	99	385.325
	18:00-22:00	down	100	281.245
		middle	101	253.245
		up	102	374.235
	22:00-6:00	down	103	143.255
		middle	104	128.237
		up	105	168.981
2013-02-25	6:00-10:00	down	106	454.271
		middle	107	477.949
		up	108	440
	10:00-14:00	down	109	453.646
		middle	110	477.167
		up	111	471.503
	14:00-18:00	down	112	456.633
		middle	113	457.812
		up	114	463.212
	18:00-22:00	down	115	387.94
		middle	116	417.098
		up	117	410.363
	22:00-6:00	down	118	265.235
		middle	119	254.321
		up	120	286.352
2013-02-26	6:00-10:00	down	121	332.255
		middle	122	285.326
		up	123	362.255
	10:00-14:00	down	124	285.214
		middle	125	325.256
		up	126	354.214
	14:00-18:00	down	127	235.255
		middle	128	267.253
		up	129	321.543
	18:00-22:00	down	130	298.256
		middle	131	279.356
		up	132	345.246
	22:00-6:00	down	133	231.546
		middle	134	254.257
		up	135	308.246
2013-02-27	6:00-10:00	down	136	321.542
		middle	137	358.246
		up	138	375.457
	10:00-14:00	down	139	305.236
		middle	140	312.365
		up	141	385.236
	14:00-18:00	down	142	213.255
		middle	143	287.365
		up	144	325.625
	18:00-22:00	down	145	186.326
		middle	146	198.326
		up	147	326.512
	22:00-6:00	down	148	286.326
		middle	149	302.325
		up	150	332.32

## Sheet: PM2.5 DATA4
	pm2.5
	DATE	TIME	SITE		concentration
	2013-05-08	6:00-10:00	UP		286.709
			MIDDLE		266.867
			DOWN		201.176
		10:00-14:00	UP		162.371
			MIDDLE		216.316
			DOWN		210.66
		14:00-18:00	UP		173.936
			MIDDLE		157.5
			DOWN		148.969
		18:00-22:00	UP		166.316
			MIDDLE		160.526
			DOWN		134.536
		22:00-6:00	UP		268.227
			MIDDLE		252.228
			DOWN		213.942
	2013-05-09	6:00-10:00
			UP		206.701
			MIDDLE		205.181
		10:00-14:00	DOWN		166.667
			UP		212.953
			MIDDLE		197.396
		14:00-18:00	DOWN		175.253
			UP		199.482
			MIDDLE		196.354
		18:00-22:00	DOWN		168.528
			UP		175.773
			MIDDLE		174.611
		22:00-6:00	DOWN		148.744
			UP		66.9927
			MIDDLE		64.6192
			DOWN		59.1885
	2013-05-10	6:00-10:00
			UP		182.564
			MIDDLE		174.872
		10:00-14:00	DOWN		191
			UP		225.258
			MIDDLE		210.67
		14:00-18:00	DOWN		185.5
			UP		203.608
			MIDDLE		218.135
		18:00-22:00	DOWN		204.04
			UP		227.179
			MIDDLE		215.897
		22:00-6:00	DOWN		207.035
			UP		170.803
			MIDDLE		152.311
			DOWN		134.588
	2013-05-11	6:00-10:00
			UP		228.042
			MIDDLE		248.649
		10:00-14:00	DOWN		206.923
			UP		297.312
			MIDDLE		267.403
		14:00-18:00	DOWN		245.026
			UP		213.587
			MIDDLE		219.022
		18:00-22:00	DOWN		214.815
			UP		194.086
			MIDDLE		199.451
		22:00-6:00	DOWN		172.396
			UP		123.116
			MIDDLE		109.296
			DOWN		100
